# Supplementary material for: An African Salmonella Typhimurium ST313 sublineage with extensive drug-resistance and signatures of host adaptation
Source: Nat Commun. 2019 Sep 19;10:4280. doi: 10.1038/s41467-019-11844-z (PMC6753159; doi:10.1038/s41467-019-11844-z)
Supplement: Supplementary file 4 — Supplementary Data 1 [file 41467_2019_11844_MOESM4_ESM.xlsx]

## Sheet: Supplementary Data 1
Strain ID	Sequence accession ID	Province	Hospital	Age [year]	Year	Ampicillin_Disc10	Cotrimoxazole._Disc.25	Chloramphenicol_Disc30	Gentamycin_Disc10	Tetracyclin_Disc30	Nalidixic.acid_Disc30	Pefloxacin_Disc5	Meropenem_Disc	Ertapenem_Disc	Ceftriaxone_Disc30	Ceftazidime_Disc	CeftazidimeClavulanicAcid_Disc	CeftazidimeClavulanicAci_DIFmm	Cefotaxime_Disc	CefotaximeClavulanicAcid._Disc	CefotaximeClavulanicAcid_DIFmm	AzithromycinETestConsensus	MDR	DCS	ESBL	AZI-R	mphA	qnrS	gyrA	blaSHV
9	ERS1698075	KONGO CENTRAL	KISANTU	[0 - 2]	2007	10	10	10	24	24	25	30	36	36	36	27	28	1	32	32	0	1.5	1	0	0	0	0	0	0	0
97	ERS1698078	KINSHASA	St. JOSEPH	[15-75]	2007	10	10	10	25	25	23	29	39	36	34	32	32	0	37	36	-1	1.5	1	0	0	0	0	0	0	0
706	ERS1698149	KONGO CENTRAL	KISANTU	[0 - 2]	2008	10	10	10	23	24	25	27	37	35	36	31	32	1	37	36	-1	1.5	1	0	0	0	0	0	0	0
1577	ERS1698160	KONGO CENTRAL	KISANTU	[15-75]	2009	10	10	24	23	24	25	26	36	35	34	32	32	0	37	36	-1	1.5	0	0	0	0	0	0	0	0
1582	ERS1698161	KONGO CENTRAL	KISANTU	[15-75]	2009	10	10	27	25	24	25	29	37	34	35	31	32	1	37	38	1	1.5	0	0	0	0	0	0	0	0
2101	ERS3501145	KINSHASA	(LUKUNGA)	[0 - 2]	2008	10	10	10	25	24	25	28	37	36	36	31	32	1	37	36	-1	1.5	1	0	0	0	0	0	0	0
2643	ERS1698169	KINSHASA	CUK	[0 - 2]	2008	10	10	10	24	25	24	27	38	36	35	31	32	1	37	37	0	1.5	1	0	0	0	0	0	0	0
2735	ERS1698170	KINSHASA	CUK	[0 - 2]	2008	10	10	10	10	10	10	15	38	39	20	23	30	7	22	34	12	48	1	1	1	1	1	0	1	1
10055_3	ERS3501146	KONGO CENTRAL	KISANTU	[0 - 2]	2014	10	10	10	23	10	27	28	36	35	18	21	28	7	20	33	13	48	1	0	1	1	1	0	0	1
10100_3	ERS3501147	KONGO CENTRAL	KISANTU	[0 - 2]	2014	10	10	10	23	10	24	26	32	32	15	21	29	8	20	35	15	64	1	0	1	1	1	0	0	1
10102_3	ERS3501148	KONGO CENTRAL	KISANTU	[0 - 2]	2014	10	10	10	23	21	24	29	32	31	30	28	28	0	29	28	-1	3	1	0	0	0	0	0	0	0
10142_3	ERS3501149	KONGO CENTRAL	KISANTU	[0 - 2]	2014	10	10	10	23	10	26	29	33	26	17	19	30	11	16	34	18	96	1	0	1	1	1	0	0	1
10155_3	ERS3501150	KONGO CENTRAL	KISANTU	[0 - 2]	2014	10	10	10	24	10	28	30	34	32	20	25	31	6	20	34	14	48	1	0	1	1	1	0	0	1
10293_3	ERS3501151	KONGO CENTRAL	KISANTU	[0 - 2]	2014	10	10	10	26	10	26	29	38	36	16	22	30	8	19	32	13	64	1	0	1	1	1	0	0	1
10308_3	ERS3501152	KONGO CENTRAL	KISANTU	[0 - 2]	2014	10	10	10	26	10	26	30	39	36	17	22	32	10	19	38	19	64	1	0	1	1	1	0	0	1
10393_3	ERS3501153	KONGO CENTRAL	KISANTU	[3-14]	2014	10	10	10	25	10	26	30	38	36	17	22	32	10	18	36	18	48	1	0	1	1	1	0	0	1
10433_3	ERS3501154	KONGO CENTRAL	KISANTU	[0 - 2]	2014	10	10	10	25	10	25	30	39	36	18	23	31	8	19	36	17	48	1	0	1	1	1	0	0	1
10587_3	ERS3501134	KONGO CENTRAL	KISANTU	[0 - 2]	2014	10	10	10	23	10	25	28	36	35	20	24	31	7	21	36	15	48	1	0	1	1	1	0	0	0
10799_3	ERS3501135	KONGO CENTRAL	KISANTU	[0 - 2]	2014	10	10	10	24	10	27	30	35	35	18	22	31	9	16	36	20	48	1	0	1	1	1	0	0	1
10952_3	ERS3501136	KONGO CENTRAL	KISANTU	[0 - 2]	2014	10	10	10	23	10	27	31	35	34	17	24	32	8	19	38	19	48	1	0	1	1	1	0	0	1
10958_3	ERS3501137	KONGO CENTRAL	KISANTU	[15-75]	2014	10	10	10	23	10	26	29	34	34	18	22	30	8	18	38	20	64	1	0	1	1	1	0	0	1
11185_3	ERS3501138	KONGO CENTRAL	KISANTU	[0 - 2]	2014	10	10	10	23	10	25	30	35	35	17	20	31	11	22	32	10	48	1	0	1	1	1	0	0	1
11198_3	ERS3501139	KONGO CENTRAL	KISANTU	[15-75]	2014	10	10	10	25	10	26	31	38	36	16	23	31	8	18	36	18	64	1	0	1	1	1	0	0	1
11214_3	ERS3501140	KONGO CENTRAL	KISANTU	[3-14]	2014	10	10	10	25	10	27	31	38	38	18	24	31	7	20	36	16	48	1	0	1	1	1	0	0	0
11279_3	ERS3501141	KONGO CENTRAL	KISANTU	[3-14]	2014	10	10	10	25	10	26	30	38	36	22	23	33	10	22	38	16	48	1	0	1	1	1	0	0	1
11428_3	ERS3501142	KONGO CENTRAL	KISANTU	[0 - 2]	2015	10	10	10	24	10	26	32	35	36	19	22	27	5	19	32	13	64	1	0	1	1	1	0	0	1
11522_3	ERS3501143	KONGO CENTRAL	KISANTU	[0 - 2]	2015	10	10	10	25	10	26	30	34	34	17	28	5	-23	30	10	-20	64	1	0	1	1	1	0	0	1
11658_3	ERS3501144	KONGO CENTRAL	KISANTU	[0 - 2]	2015	10	10	10	24	10	25	30	37	36	20	22	30	8	20	33	13	64	1	0	1	1	1	0	0	1
11711_3	ERS3501155	KONGO CENTRAL	KISANTU	[3-14]	2015	10	10	10	25	25	28	30	36	36	32	30	31	1	35	35	0	4	1	0	0	0	0	0	0	0
11892_3	ERS1698183	KONGO CENTRAL	KISANTU	[0 - 2]	2015	10	10	10	23	10	25	29	36	36	19	22	29	7	22	34	12	64	1	0	1	1	1	0	0	1
11949_3	ERS3501156	KONGO CENTRAL	KISANTU	[0 - 2]	2015	10	10	10	24	10	24	28	31	31	17	21	26	5	18	33	15	64	1	0	1	1	1	0	0	1
11979_3	ERS1698184	KONGO CENTRAL	KISANTU	[0 - 2]	2015	10	10	10	25	10	25	32	35	35	17	22	30	8	17	36	19	64	1	0	1	1	1	0	0	1
11988_3	ERS3501157	KONGO CENTRAL	KISANTU	[0 - 2]	2015	10	10	10	26	10	25	28	34	33	17	21	27	6	18	30	12	64	1	0	1	1	1	0	0	1
12146_3	ERS3501158	KONGO CENTRAL	KISANTU	[0 - 2]	2015	10	10	10	24	23	25	28	33	35	30	31	31	0	36	35	-1	3	1	0	0	0	0	0	0	0
12155_3	ERS3501159	KONGO CENTRAL	KISANTU	[0 - 2]	2015	10	10	10	25	10	25	27	33	32	17	17	28	11	21	35	14	64	1	0	1	1	1	0	0	1
12228_3	ERS3501160	KONGO CENTRAL	KISANTU	[0 - 2]	2015	10	13	10	20	10	25	28	36	36	22	22	29	7	22	34	12	64	1	0	1	1	1	0	0	1
12299_3	ERS3501161	KONGO CENTRAL	KISANTU	[0 - 2]	2015	10	10	10	22	23	26	27	30	32	29	28	30	2	33	35	2	4	1	0	0	0	0	0	0	0
12306_3	ERS3501162	KONGO CENTRAL	KISANTU	[0 - 2]	2015	10	10	10	24	10	24	25	36	35	20	24	29	5	20	36	16	64	1	0	1	1	1	0	0	1
15552_3	ERS1698195	KONGO CENTRAL	KISANTU	[0 - 2]	2015	10	10	10	25	10	25	29	35	35	17	23	30	7	20	33	13	64	1	0	1	1	1	0	0	1
16755_3	ERS1698201	KONGO CENTRAL	KISANTU	[0 - 2]	2016	10	10	10	24	20	10	18	35	35	31	26	27	1	32	33	1	1.5	1	1	0	0	0	0	1	0
16927_3	ERS1698202	KONGO CENTRAL	KISANTU	[0 - 2]	2016	10	10	10	25	19	23	26	35	35	27	26	27	1	27	27	0	3	1	0	0	0	0	0	0	0
17072_3	ERS1698206	KONGO CENTRAL	KISANTU	[0 - 2]	2016	10	10	10	24	10	20	22	36	34	16	19	27	8	19	28	9	32	1	0	1	1	1	0	0	1
17399_3	ERS1698207	KONGO CENTRAL	KISANTU	[0 - 2]	2016	10	10	10	25	10	24	28	37	36	16	22	32	10	19	38	19	>256	1	0	1	1	1	0	0	1
17568_3	ERS1698210	KONGO CENTRAL	KISANTU	[0 - 2]	2016	10	10	10	25	10	25	31	37	36	16	20	32	12	19	35	16	>256	1	0	1	1	1	0	0	1
18221_3	ERS1698227	KONGO CENTRAL	KISANTU	[0 - 2]	2016	10	10	10	23	10	24	28	34	35	17	22	28	6	18	34	16	32	1	0	1	1	1	0	0	1
18228_3	ERS1698228	KONGO CENTRAL	KISANTU	[0 - 2]	2016	10	10	10	24	10	24	30	36	34	21	23	29	6	24	34	10	32	1	0	1	1	1	0	0	1
3198_3	ERS1698221	KONGO CENTRAL	KISANTU	[0 - 2]	2010	26	30	28	24	25	24	29	36	37	35	30	32	2	37	36	-1	1.5	0	0	0	0	0	0	0	0
3974_3	ERS1698242	KONGO CENTRAL	KISANTU	[3-14]	2011	10	10	10	24	25	23	29	35	35	34	30	32	2	35	35	0	1.5	1	0	0	0	0	0	0	0
4174_4	ERS1698246	TSHOPO	VDP	[0 - 2]	2014	10	10	10	10	26	29	26	38	35	19	24	30	6	19	36	17	64	1	0	1	1	1	0	0	1
4225_3	ERS1698248	KONGO CENTRAL	KISANTU	[3-14]	2011	10	10	10	25	23	25	30	35	36	33	30	32	2	35	35	0	1.5	1	0	0	0	0	0	0	0
5232_4	ERS1698258	TSHOPO	HGRK	[0 - 2]	2016	10	10	10	10	10	24	27	36	34	28	28	32	4	34	34	0	2	1	0	0	0	0	0	0	0
5390_4	ERS1698262	TSHOPO	HGRK	[0 - 2]	2016	10	10	10	10	10	20	17	35	35	17	22	32	10	20	36	16	96	1	1	1	1	1	1	0	1
5529_3	ERS1698264	KONGO CENTRAL	KISANTU	[3-14]	2012	10	10	24	24	24	24	26	35	34	34	29	31	2	36	36	0	1.5	0	0	0	0	0	0	0	0
5708_3	ERS1698265	KONGO CENTRAL	KISANTU	[3-14]	2012	10	10	10	24	24	25	28	38	37	33	32	32	0	36	36	0	1.5	1	0	0	0	0	0	0	0
6634_3	ERS1698272	KONGO CENTRAL	KISANTU	[0 - 2]	2013	10	10	10	24	24	24	27	35	34	34	30	32	2	36	36	0	2	1	0	0	0	0	0	0	0
6948_11	ERS3501163	SUD-UBANGI	HGR BWAMANDA	[0 - 2]	2011	10	10	10	28	17	23	35	35	33	25	30	31	1	34	35	1	4	1	0	0	0	0	0	0	0
7017_3	ERS1698274	KONGO CENTRAL	KISANTU	[3-14]	2013	10	10	10	24	24	25	29	36	36	34	32	32	0	36	37	1	1.5	1	0	0	0	0	0	0	0
7772_3	ERS1698286	KONGO CENTRAL	KISANTU	[0 - 2]	2013	10	10	10	24	24	24	27	36	34	19	23	30	7	20	36	16	32	1	0	1	1	1	0	0	1
7905_3	ERS1698291	KONGO CENTRAL	KISANTU	[0 - 2]	2013	10	10	26	24	23	24	29	36	34	21	23	30	7	22	38	16	32	0	0	1	1	1	0	0	1
8106_3	ERS1698295	KONGO CENTRAL	KISANTU	[0 - 2]	2013	10	10	10	25	10	25	28	35	34	17	21	28	7	20	34	14	48	1	0	1	1	1	0	0	1
8351_3_R	ERS3501164	KONGO CENTRAL	KISANTU	[0 - 2]	2014	10	10	10	25	10	25	29	35	35	17	22	30	8	18	34	16	48	1	0	1	1	1	0	0	1
8616_3	ERS1698310	KONGO CENTRAL	KISANTU	[0 - 2]	2014	10	10	10	24	10	24	30	35	34	19	22	29	7	24	33	9	64	1	0	1	1	1	0	0	1
8820_13	ERS3501165	KINSHASA	CH MOKALI	[0 - 2]	2013	10	10	10	10	10	24	27	37	35	19	24	33	9	21	36	15	48	1	0	1	1	1	0	0	1
8866_3	ERS3501166	KONGO CENTRAL	KISANTU	[0 - 2]	2014	10	10	10	25	10	25	30	38	35	17	22	30	8	19	35	16	64	1	0	1	1	1	0	0	1
8874_3	ERS3501167	KONGO CENTRAL	KISANTU	[0 - 2]	2014	10	10	10	25	10	26	30	36	36	18	23	30	7	19	34	15	48	1	0	1	1	1	0	0	1
8944_3	ERS3501168	KONGO CENTRAL	KISANTU	[0 - 2]	2014	10	10	10	25	25	27	30	38	38	37	33	35	2	38	40	2	3	1	0	0	0	0	0	0	0
8977_3	ERS3501169	KONGO CENTRAL	KISANTU	[15-75]	2014	10	10	10	24	10	26	30	36	24	18	24	30	6	19	36	17	48	1	0	1	1	1	0	0	1
9060_3	ERS3501170	KONGO CENTRAL	KISANTU	[0 - 2]	2014	10	10	10	26	26	28	31	38	36	20	23	32	9	20	37	17	48	1	0	1	1	1	0	0	1
9085_3	ERS1698341	KONGO CENTRAL	KISANTU	[0 - 2]	2014	10	10	25	25	25	25	29	35	35	17	22	30	8	18	35	17	48	0	0	1	1	1	0	0	1
9114_3	ERS3501171	KONGO CENTRAL	KISANTU	[0 - 2]	2014	10	10	10	24	10	26	30	36	36	18	23	30	7	19	35	16	64	1	0	1	1	1	0	0	1
9266_3	ERS3501172	KONGO CENTRAL	KISANTU	[3-14]	2014	10	10	10	24	24	25	30	39	37	36	33	34	1	35	36	1	4	1	0	0	0	0	0	0	0
9412_3	ERS3501173	KONGO CENTRAL	KISANTU	[3-14]	2014	10	10	10	25	24	26	30	38	38	35	32	32	0	33	34	1	4	1	0	0	0	0	0	0	0
9460_3	ERS3501174	KONGO CENTRAL	KISANTU	[0 - 2]	2014	10	10	10	23	10	25	27	33	30	18	20	29	9	17	35	18	64	1	0	1	1	1	0	0	1
9541_3	ERS3501175	KONGO CENTRAL	KISANTU	ND	2014	10	10	22	23	23	28	32	35	36	33	30	32	2	35	35	0	3	0	0	0	0	0	0	0	0
9673_3	ERS3501176	KONGO CENTRAL	KISANTU	[3-14]	2014	10	10	10	25	10	26	30	28	35	20	24	32	8	21	36	15	64	1	0	1	1	1	0	0	1
9713_3	ERS3501177	KONGO CENTRAL	KISANTU	[3-14]	2014	10	10	10	23	10	25	30	36	34	18	21	30	9	20	32	12	64	1	0	1	1	1	0	0	1
9745_3	ERS3501178	KONGO CENTRAL	KISANTU	[0 - 2]	2014	10	10	10	24	10	26	27	35	33	16	22	30	8	18	34	16	64	1	0	1	1	1	0	0	1
9780_3	ERS3501179	KONGO CENTRAL	KISANTU	[0 - 2]	2014	10	10	19	23	19	23	26	32	34	19	22	29	7	19	32	13	64	0	0	1	1	1	0	0	1
9849_3	ERS3501180	KONGO CENTRAL	KISANTU	[0 - 2]	2014	10	10	10	25	10	25	29	38	36	22	24	31	7	22	36	14	64	1	0	1	1	1	0	0	1
9936_3	ERS3501181	KONGO CENTRAL	KISANTU	[0 - 2]	2014	10	10	10	26	24	25	29	38	38	36	34	34	0	35	36	1	3	1	0	0	0	0	0	0	0
9963_3	ERS3501182	KONGO CENTRAL	KISANTU	[0 - 2]	2014	10	10	10	23	10	25	27	36	34	18	21	30	9	20	32	12	64	1	0	1	1	1	0	0	1
						red = Resistant or Intermediate
						black = Susceptible
						purple = ESBL
