# Supplementary material for: An African Salmonella Typhimurium ST313 sublineage with extensive drug-resistance and signatures of host adaptation
Source: Nat Commun. 2019 Sep 19;10:4280. doi: 10.1038/s41467-019-11844-z (PMC6753159; doi:10.1038/s41467-019-11844-z)
Supplement: Supplementary file 5 — Supplementary Data 2 [file 41467_2019_11844_MOESM5_ESM.xlsx]

## Sheet: Supplementary Data 2
Strain ID	MLST	Lineage	Azithro-Phenotype	Study	Continent	Country	Year-Analysis	Source	Tissue	SampleAccession	AAC_3__II-.match	AAC_6___I-_3.match	AAC_6___Ib+.match	ANT_2____Ia.match	APH_3___Ia.match	APH_3____Ib.match	APH_6__Ic.match	APH_6__Id.match	CARB_-_1.match	CTX_M_-.match	LEN_1+.match	MdtK.match	Mrx.match	OXA_-.match	QnrS-.match	TEM_-.match	aadA-.match	aadA2.match	arr_-.match	cat+.match	dfrA-_1.match	dfrA12.match	dfrA14.match	dfrA23.match	floR+.match	golS.match	gyrA_6.match	mdsA.match	mdsB.match	mdsC.match	mphA.match	rrsB+.match	sdiA.match	sul1.match	sul2.match	sul3.match	tet_-.match	tet_D_.match	F
9	313	II	NO	This Study	Africa	DRC	2007	Human	Blood	ERS1698075	0	1	0	0	0	1	0	1	0	0	0	1	0	0	0	1	1	0	0	1	0	0	0	0	0	1	0	1	1	1	0	1	1	1	1	0	0	0	-
97	313	II	NO	This Study	Africa	DRC	2007	Human	Blood	ERS1698078	0	1	0	0	0	1	0	1	0	0	0	1	0	0	0	1	1	0	0	1	0	0	0	0	0	1	0	1	1	1	0	1	1	1	1	0	0	0	-
706	313	II	NO	This Study	Africa	DRC	2008	Human	Blood	ERS1698149	0	1	0	0	0	1	0	1	0	0	0	1	0	0	0	1	1	0	0	1	0	0	0	0	0	1	0	1	1	1	0	1	1	1	1	0	0	0	-
1577	313	II	NO	This Study	Africa	DRC	2009	Human	Blood	ERS1698160	0	1	0	0	0	1	0	1	0	0	0	1	0	0	0	1	0	0	0	0	0	0	0	0	0	1	0	1	1	1	0	1	1	0	1	0	0	0	-
1582	313	II	NO	This Study	Africa	DRC	2009	Human	Blood	ERS1698161	0	1	0	0	0	1	0	1	0	0	0	1	0	0	0	1	0	0	0	0	0	0	0	0	0	1	0	1	1	1	0	1	1	0	1	0	0	0	-
2101	313	II	NO	This Study	Africa	DRC	2008	Human	Blood	ERS3501145	0	1	0	0	0	1	0	1	0	0	0	1	0	0	0	1	1	0	0	1	0	0	0	0	0	1	0	1	1	1	0	1	1	1	1	0	0	0	-
2643	313	II	NO	This Study	Africa	DRC	2008	Human	Blood	ERS1698169	0	1	0	0	0	1	0	1	0	0	0	1	0	0	0	1	1	0	0	1	0	0	0	0	0	1	0	1	1	1	0	1	1	1	1	0	0	0	-
2735	313	II.1	YES	This Study	Africa	DRC	2008	Human	Blood	ERS1698170	1	1	0	0	1	1	0	1	0	0	1	1	1	0	0	1	0	0	0	1	0	0	1	0	0	1	1	1	1	1	1	1	1	0	1	0	1	1	-
5576	313	I	NA	Okoro2012	Africa	Kenya	2005	Human	Stool	ERS004955	0	1	0	1	0	0	0	0	0	0	0	1	0	1	0	1	1	0	0	0	0	0	0	1	0	1	0	1	0	1	0	1	1	1	0	0	0	0	-
5577	313	I	NA	Okoro2012	Africa	Kenya	2004	Human	Blood	ERS004958	0	1	0	1	0	0	0	0	0	0	0	1	0	1	0	0	1	0	0	0	0	0	0	1	0	1	0	1	1	1	0	1	1	1	0	0	0	0	-
5578	19	-	NA	Okoro2012	Africa	Kenya	2005	Human	Blood	ERS004959	0	1	0	0	0	0	0	0	0	0	0	1	0	0	0	0	0	0	0	0	0	0	0	0	0	1	0	1	1	1	0	1	1	0	0	0	0	0	-
5579	313	I	NA	Okoro2012	Africa	Kenya	2005	Human	Blood	ERS004962	0	1	0	0	0	0	0	0	0	0	0	1	0	1	0	1	1	0	0	0	0	0	0	0	0	1	0	1	1	1	0	1	1	1	0	0	0	0	-
5581	313	I	NA	Okoro2012	Africa	Kenya	2003	Human	Blood	ERS004957	0	1	0	1	0	0	0	0	0	0	0	1	0	1	0	1	1	0	0	0	0	0	0	1	0	1	0	1	1	1	0	1	1	1	0	0	0	0	-
5597	313	I	NA	Okoro2012	Africa	Kenya	2005	Human	Stool	ERS004898	0	1	0	0	0	0	0	0	0	0	0	1	0	1	0	1	1	0	0	0	0	0	0	0	0	1	0	1	1	1	0	1	1	1	0	0	0	0	-
5632	19	-	NA	Okoro2012	Africa	Kenya	2003	Human	Blood	ERS004961	0	1	0	0	0	0	0	0	0	0	0	1	0	0	0	0	0	0	0	0	0	0	0	0	0	1	0	1	1	1	0	1	1	0	0	0	0	0	-
5634	19	-	NA	Okoro2012	Africa	Kenya	2003	Human	Blood	ERS004963	0	1	0	0	0	0	0	0	0	0	0	1	0	0	0	0	0	0	0	0	0	0	0	0	0	1	0	1	1	1	0	1	1	0	0	0	0	0	-
5912	313	I	NA	Okoro2012	Africa	Kenya	2005	Human	Urine	ERS004963	0	1	0	1	0	0	0	0	0	0	0	1	0	1	0	1	1	0	0	0	0	0	0	1	0	1	1	1	1	1	0	1	1	1	0	0	0	0	-
8891	313	II	NA	Kariuki2015	Africa	Kenya	2010	Human	Stool	ERR044726	1	1	1	0	0	1	0	1	0	1	0	1	0	1	0	1	1	0	0	1	0	0	1	0	0	1	0	1	1	1	0	1	1	1	1	0	0	0	-
8892	313	II	NA	Kariuki2015	Africa	Kenya	2010	Human	Urine	ERR044727	0	1	0	0	0	1	0	1	0	1	0	1	0	0	0	1	1	0	0	1	0	0	0	0	0	1	0	1	1	1	0	1	1	1	1	0	0	0	FrepB_F_FrepB*?
8942	313	II	NA	Kariuki2015	Africa	Kenya	2009	Human	Blood	ERR387656	1	1	1	0	0	1	0	1	0	1	0	1	0	1	0	1	1	0	0	1	0	0	1	0	0	1	0	1	1	1	0	1	1	1	1	0	0	0	-
8943	313	II	NA	Kariuki2015	Africa	Kenya	2012	Human	Stool	ERR387720	1	1	1	0	0	1	0	1	0	1	0	1	0	1	0	1	1	0	0	1	0	0	1	0	0	1	0	1	1	1	0	1	1	1	1	0	0	0	-
8944	313	II	NA	Kariuki2015	Africa	Kenya	2011	Human	Blood	ERR387655	1	1	1	0	0	1	0	1	0	1	0	1	0	1	0	1	1	0	0	1	0	0	1	0	0	1	0	1	1	1	0	1	1	1	1	0	0	0	-
8945	313	II	NA	Kariuki2015	Africa	Kenya	2009	Human	Stool	ERR387721	1	1	1	0	0	1	0	1	0	1	0	1	0	1	0	1	1	0	0	1	0	0	1	0	0	1	0	1	1	1	0	1	1	1	1	0	0	0	-
8946	313	II	NA	Kariuki2015	Africa	Kenya	2011	Human	Stool	ERR387722	1	1	1	0	0	1	0	1	0	1	0	1	0	1	0	1	1	0	0	1	0	0	1	0	0	1	0	1	1	1	0	1	1	1	1	0	0	0	-
8947	313	II	NA	Kariuki2015	Africa	Kenya	2010	Human	Stool	ERR387652	1	1	1	0	0	1	0	1	0	1	0	1	0	1	0	1	1	0	0	1	0	0	1	0	0	1	0	1	1	1	0	1	1	1	1	0	0	0	-
8948	313	II	NA	Kariuki2015	Africa	Kenya	2011	Human	Stool	ERR387657	1	1	1	0	0	1	0	1	0	1	0	1	0	1	0	1	1	0	0	0	0	0	1	0	0	1	0	1	1	1	0	1	1	1	1	0	0	0	-
02-03/002	313	II	NA	Leekitcharoenphon2013	Africa	DRC	2002	Human	Blood	ERS196046	0	1	0	0	0	1	0	1	0	0	0	1	0	0	0	1	1	0	0	1	0	0	0	0	0	1	0	1	1	1	0	1	1	1	1	0	0	0	-
02-03/008	313	II	NA	Leekitcharoenphon2013	Africa	DRC	2002	Human	Stool	ERS196048	0	1	0	0	0	1	0	1	0	0	0	1	0	0	0	1	1	0	0	1	0	0	0	0	0	1	0	1	1	1	0	1	1	1	1	0	0	0	-
05/102	313	II	NA	Leekitcharoenphon2013	Africa	DRC	2005	Human	Blood	ERS196050	0	1	0	0	0	1	0	1	0	0	0	1	0	0	0	1	1	0	0	1	0	0	0	0	0	1	0	1	1	1	0	1	1	1	1	0	0	0	-
07/022	313	II	NA	Leekitcharoenphon2013	Africa	DRC	2007	Human	Stool	ERS196052	0	1	0	0	0	1	0	1	0	0	0	1	0	0	0	1	1	0	0	1	0	0	0	0	0	1	0	1	1	1	0	1	1	1	1	0	0	0	-
10055_3	313	II.1	YES	This Study	Africa	DRC	2014	Human	Blood	ERS3501146	0	1	0	0	0	1	0	1	0	0	1	1	1	0	0	1	0	0	0	1	0	0	1	0	0	1	0	1	1	1	1	1	1	0	1	0	1	1	-
100DRC	313	I	NA	Okoro2012	Africa	DRC	1989	Human	Blood	ERS009030	0	1	0	1	0	0	0	0	0	0	0	1	0	1	0	1	1	0	0	0	0	0	0	1	0	1	0	1	1	1	0	1	1	1	0	0	0	0	-
10100_3	313	II.1	YES	This Study	Africa	DRC	2014	Human	Blood	ERS3501147	0	1	0	0	0	1	0	1	0	0	1	1	1	0	0	1	0	0	0	1	0	0	1	0	0	1	0	1	1	1	1	1	1	0	1	0	1	1	-
10102_3	313	II	NO	This Study	Africa	DRC	2014	Human	Blood	ERS3501148	0	1	0	0	0	1	0	1	0	0	0	1	0	0	0	1	1	0	0	1	0	0	0	0	0	1	0	1	1	1	0	1	1	1	1	0	0	0	-
10142_3	313	II.1	YES	This Study	Africa	DRC	2014	Human	Blood	ERS3501149	0	1	0	0	0	1	0	1	0	0	1	1	1	0	0	1	0	0	0	1	0	0	1	0	0	1	0	1	1	1	1	1	1	0	1	0	1	1	-
10155_3	313	II.1	YES	This Study	Africa	DRC	2014	Human	Blood	ERS3501150	0	1	0	0	0	1	0	1	0	0	1	1	1	0	0	1	0	0	0	1	0	0	1	0	0	1	0	1	1	1	1	1	1	0	1	0	1	1	-
10293_3	313	II.1	YES	This Study	Africa	DRC	2014	Human	Blood	ERS3501151	0	1	0	0	0	1	0	1	0	0	1	1	1	0	0	1	0	0	0	1	0	0	1	0	0	1	0	1	1	1	1	1	1	0	1	0	1	1	-
10308_3	313	II.1	YES	This Study	Africa	DRC	2014	Human	Blood	ERS3501152	0	1	0	0	0	1	0	1	0	0	1	1	1	0	0	1	0	0	0	1	0	0	1	0	0	1	0	1	1	1	1	1	1	0	1	0	1	1	-
10393_3	313	II.1	YES	This Study	Africa	DRC	2014	Human	Blood	ERS3501153	0	1	0	0	0	1	0	1	0	0	1	1	1	0	0	1	0	0	0	1	0	0	1	0	0	1	0	1	1	1	1	1	1	0	1	0	1	1	-
10433_3	313	II.1	YES	This Study	Africa	DRC	2014	Human	Blood	ERS3501154	0	1	0	0	0	1	0	1	0	0	1	1	1	0	0	1	0	0	0	1	0	0	1	0	0	1	0	1	1	1	1	1	1	0	1	0	1	1	-
10587_3	313	II.1	YES	This Study	Africa	DRC	2014	Human	Blood	ERS3501134	0	1	0	0	0	0	0	0	0	0	0	1	1	0	0	0	0	0	0	1	0	0	1	0	0	1	0	1	1	1	1	1	1	0	0	0	1	1	-
10799_3	313	II.1	YES	This Study	Africa	DRC	2014	Human	Blood	ERS3501135	0	1	0	0	0	1	0	1	0	0	1	1	1	0	0	1	0	0	0	1	0	0	1	0	0	1	0	1	1	1	1	1	1	0	1	0	1	1	-
10952_3	313	II.1	YES	This Study	Africa	DRC	2014	Human	Blood	ERS3501136	0	1	0	0	0	1	0	1	0	0	1	1	1	0	0	1	0	0	0	1	0	0	1	0	0	1	0	1	1	1	1	1	1	0	1	0	1	1	-
10958_3	313	II.1	YES	This Study	Africa	DRC	2014	Human	Blood	ERS3501137	0	1	0	0	0	1	0	1	0	0	1	1	1	0	0	1	0	0	0	1	0	0	1	0	0	1	0	1	1	1	1	1	1	0	1	0	1	1	-
11185_3	313	II.1	YES	This Study	Africa	DRC	2014	Human	Blood	ERS3501138	0	1	0	0	0	1	0	1	0	0	1	1	1	0	0	1	0	0	0	1	0	0	1	0	0	1	0	1	1	1	1	1	1	0	1	0	1	1	-
11198_3	313	II.1	YES	This Study	Africa	DRC	2014	Human	Blood	ERS3501139	0	1	0	0	0	1	0	1	0	0	1	1	1	0	0	1	0	0	0	1	0	0	1	0	0	1	0	1	1	1	1	1	1	0	1	0	1	1	-
11214_3	313	II.1	YES	This Study	Africa	DRC	2014	Human	Blood	ERS3501140	0	1	0	0	0	1	0	1	0	0	0	1	1	0	0	1	0	0	0	1	0	0	1	0	0	1	0	1	1	1	1	1	1	0	1	0	1	1	-
11279_3	313	II.1	YES	This Study	Africa	DRC	2014	Human	Blood	ERS3501141	0	1	0	0	0	1	0	1	0	0	1	1	1	0	0	1	0	0	0	1	0	0	1	0	0	1	0	1	1	1	1	1	1	0	1	0	1	1	-
11428_3	313	II.1	YES	This Study	Africa	DRC	2015	Human	Blood	ERS3501142	0	1	0	0	0	1	0	1	0	0	1	1	1	0	0	1	0	0	0	1	0	0	1	0	0	1	0	1	1	1	1	1	1	0	1	0	1	1	-
11522_3	313	II.1	YES	This Study	Africa	DRC	2015	Human	Blood	ERS3501143	0	1	0	0	0	1	0	1	0	0	1	1	1	0	0	1	0	0	0	1	0	0	1	0	0	1	0	1	1	1	1	1	1	0	1	0	1	1	-
11658_3	313	II.1	YES	This Study	Africa	DRC	2015	Human	Blood	ERS3501144	0	1	0	0	0	1	0	1	0	0	1	1	1	0	0	1	0	0	0	1	0	0	1	0	0	1	0	1	1	1	1	1	1	0	1	0	1	1	-
11711_3	313	II	NO	This Study	Africa	DRC	2015	Human	Blood	ERS3501155	0	1	0	0	0	1	0	1	0	0	0	1	0	0	0	1	1	0	0	1	0	0	0	0	0	1	0	1	1	1	0	1	1	1	1	0	0	0	-
11892_3	313	II.1	YES	This Study	Africa	DRC	2015	Human	Blood	ERS1698183	0	1	0	0	0	1	0	1	0	0	1	1	1	0	0	1	0	0	0	1	0	0	1	0	0	1	0	1	1	1	1	1	1	0	1	0	1	1	-
11949_3	313	II.1	YES	This Study	Africa	DRC	2015	Human	Blood	ERS3501156	0	1	0	0	0	1	0	1	0	0	1	1	1	0	0	1	0	0	0	1	0	0	1	0	0	1	0	1	1	1	1	1	1	0	1	0	1	1	-
11979_3	313	II.1	YES	This Study	Africa	DRC	2015	Human	Blood	ERS1698184	0	1	0	0	0	1	0	1	0	0	1	1	1	0	0	1	0	0	0	1	0	0	1	0	0	1	0	1	1	1	1	1	1	0	1	0	1	1	-
11988_3	313	II.1	YES	This Study	Africa	DRC	2015	Human	Blood	ERS3501157	0	1	0	0	0	1	0	1	0	0	1	1	1	0	0	1	0	0	0	1	0	0	1	0	0	1	0	1	1	1	1	1	1	0	1	0	1	1	-
12146_3	313	II	NO	This Study	Africa	DRC	2015	Human	Blood	ERS3501158	0	1	0	0	0	1	0	1	0	0	0	1	0	0	0	1	1	0	0	1	0	0	0	0	0	1	0	1	1	1	0	1	1	1	1	0	0	0	-
12155_3	313	II.1	YES	This Study	Africa	DRC	2015	Human	Blood	ERS3501159	0	1	0	0	0	1	0	1	0	0	1	1	1	0	0	1	0	0	0	1	0	0	1	0	0	1	0	1	1	1	1	1	1	0	1	0	1	1	-
12228_3	313	II.1	YES	This Study	Africa	DRC	2015	Human	Blood	ERS3501160	0	1	0	0	0	0	0	0	0	0	1	1	1	0	0	1	0	0	0	1	0	0	1	0	0	1	0	1	1	1	1	1	1	0	0	0	1	1	-
12299_3	313	II	NO	This Study	Africa	DRC	2015	Human	Blood	ERS3501161	0	1	0	0	0	1	0	1	0	0	0	1	0	0	0	1	1	0	0	1	0	0	0	0	0	1	0	1	1	1	0	1	1	1	1	0	0	0	-
12306_3	313	II.1	YES	This Study	Africa	DRC	2015	Human	Blood	ERS3501162	0	1	0	0	0	1	0	1	0	0	1	1	1	0	0	1	0	0	0	1	0	0	1	0	0	1	0	1	1	1	1	1	1	0	1	0	1	1	-
146U	313	II	NA	Okoro2012	Africa	Uganda	2002	Human	Blood	ERS009045	0	1	0	0	0	1	0	1	0	0	0	1	0	0	0	1	1	0	0	1	0	0	0	0	0	1	0	1	1	1	0	1	1	1	1	0	0	0	-
14DRC	313	II	NA	Okoro2012	Africa	DRC	1988	Human	Blood	ERS009029	0	1	0	0	1	1	0	1	0	0	0	1	0	0	0	1	1	0	0	0	0	0	0	0	0	1	0	1	1	1	0	1	1	1	0	0	0	0	-
15552_3	313	II.1	YES	This Study	Africa	DRC	2015	Human	Blood	ERS1698195	0	1	0	0	0	1	0	1	0	0	1	1	1	0	0	1	0	0	0	1	0	0	1	0	0	1	0	1	1	1	1	1	1	0	1	0	1	1	-
16755_3	313	II	NO	This Study	Africa	DRC	2016	Human	Blood	ERS1698201	0	1	0	0	0	1	0	1	0	0	0	1	0	0	0	1	1	0	0	1	0	0	0	0	0	1	0	1	1	1	0	1	1	1	1	0	0	0	-
16927_3	313	II	NO	This Study	Africa	DRC	2016	Human	Blood	ERS1698202	0	1	0	0	0	1	0	1	0	0	0	1	0	0	0	1	1	0	0	1	0	0	0	0	0	1	0	1	1	1	0	1	1	1	1	0	0	0	-
17072_3	313	II.1	YES	This Study	Africa	DRC	2016	Human	Blood	ERS1698206	0	1	0	0	0	1	0	1	0	0	1	1	1	0	0	1	0	0	0	1	0	0	1	0	0	1	0	1	1	1	1	1	1	0	1	0	1	1	-
17399_3	313	II.1	YES	This Study	Africa	DRC	2016	Human	Blood	ERS1698207	0	1	0	0	0	1	0	1	0	0	1	1	1	0	0	1	0	0	0	1	0	0	1	0	0	1	0	1	1	1	1	1	1	0	1	0	1	1	-
17568_3	313	II.1	YES	This Study	Africa	DRC	2016	Human	Blood	ERS1698210	0	1	0	0	0	1	0	1	0	0	1	1	1	0	0	1	0	0	0	1	0	0	1	0	0	1	0	1	1	1	1	1	1	0	1	0	1	1	-
18221_3	313	II.1	YES	This Study	Africa	DRC	2016	Human	Blood	ERS1698227	0	1	0	0	0	1	0	1	0	0	1	1	1	0	0	1	0	0	0	1	0	0	1	0	0	1	0	1	1	1	1	1	1	0	1	0	1	1	-
18228_3	313	II.1	YES	This Study	Africa	DRC	2016	Human	Blood	ERS1698228	0	1	0	0	0	1	0	1	0	0	1	1	1	0	0	1	0	0	0	1	0	0	1	0	0	1	0	1	1	1	1	1	1	0	1	0	1	1	-
1905U	313	I	NA	Okoro2012	Africa	Uganda	1996	Human	Blood	ERS009036	0	1	0	1	0	0	0	0	0	0	0	1	0	1	0	0	1	0	0	0	0	0	0	1	0	1	0	1	1	1	0	1	1	1	0	0	0	0	-
198U	313	II	NA	Okoro2012	Africa	Uganda	2002	Human	Blood	ERS009032	0	1	0	0	0	1	0	1	0	0	0	1	0	0	0	1	1	0	0	1	0	0	0	0	0	1	0	1	1	1	0	1	1	1	1	0	0	0	-
2017U	313	I	NA	Okoro2012	Africa	Uganda	1996	Human	Blood	ERS004902	0	1	0	1	0	0	0	0	0	0	0	1	0	1	0	0	1	0	0	0	0	0	0	1	0	1	0	1	1	1	0	1	1	1	0	0	0	0	-
228DRC	313	I	NA	Okoro2012	Africa	DRC	1991	Human	Blood	ERS009033	0	1	0	1	0	0	0	0	0	0	0	1	0	1	0	1	1	0	0	0	0	0	0	1	0	1	0	1	1	1	0	1	1	1	0	0	0	0	-
249DRC	19	-	NA	Okoro2012	Africa	DRC	1991	Human	Blood	ERS004904	0	1	0	0	1	1	0	1	0	0	0	1	0	0	0	1	0	0	0	1	1	0	0	0	0	1	0	1	1	1	0	1	1	1	1	0	0	0	-
254DRC	313	II	NA	Okoro2012	Africa	DRC	1991	Human	Blood	ERS009040	0	1	0	0	0	0	0	0	0	0	0	1	0	0	0	0	0	0	0	0	0	0	0	0	0	1	0	1	1	1	0	1	1	0	0	0	0	0	-
265DRC	313	I	NA	Okoro2012	Africa	DRC	1991	Human	Blood	ERS009034	0	1	0	1	0	0	0	0	0	0	0	1	0	1	0	1	1	0	0	0	0	0	0	1	0	1	0	1	1	1	0	1	1	1	0	0	0	0	-
269DRC	313	I	NA	Okoro2012	Africa	DRC	1991	Human	Blood	ERS009048	0	1	0	1	0	0	0	0	0	0	0	1	0	1	0	1	1	0	0	0	0	0	0	1	0	1	0	1	1	1	0	1	1	1	0	0	0	0	-
270DRC	313	I	NA	Okoro2012	Africa	DRC	1991	Human	Blood	ERS009046	0	1	0	1	0	0	0	0	0	0	0	1	0	1	0	1	1	0	0	0	0	0	0	1	0	1	0	1	1	1	0	1	1	1	0	0	0	0	-
3198_3	313	II	NO	This Study	Africa	DRC	2010	Human	Blood	ERS1698221	0	1	0	0	0	1	0	1	0	0	0	1	0	0	0	1	1	0	0	1	0	0	0	0	0	1	0	1	1	1	0	1	1	1	1	0	0	0	-
334U	313	I	NA	Okoro2012	Africa	Uganda	2002	Human	Blood	ERS009044	0	1	0	1	0	0	0	0	0	0	0	1	0	1	0	1	1	0	0	0	0	0	0	1	0	1	0	1	1	1	0	1	1	1	0	0	0	0	-
356DRC	313	I	NA	Okoro2012	Africa	DRC	1991	Human	Blood	ERS004905	0	1	0	1	0	0	0	0	0	0	0	1	0	1	0	1	1	0	0	0	0	0	0	1	0	1	0	1	1	0	0	1	1	1	0	0	0	0	-
373DRC	313	II	NA	Okoro2012	Africa	DRC	1991	Human	Blood	ERS009047	0	1	0	0	0	1	0	1	0	0	0	1	0	0	0	1	1	0	0	1	0	0	0	0	0	1	0	1	1	1	0	1	1	1	1	0	1	0	-
3974_3	313	II	NO	This Study	Africa	DRC	2011	Human	Blood	ERS1698242	0	1	0	0	0	1	0	1	0	0	0	1	0	0	0	1	1	0	0	1	0	0	0	0	0	1	0	1	1	1	0	1	1	1	1	0	0	0	-
415DRC	313	II	NA	Okoro2012	Africa	DRC	1992	Human	Blood	ERS009039	0	1	0	0	0	1	0	1	0	0	0	1	0	0	0	1	1	0	0	1	0	0	0	0	0	1	0	1	1	1	0	1	1	1	1	0	1	0	-
4174_4	313	II.1	YES	This Study	Africa	DRC	2014	Human	Blood	ERS1698246	0	1	0	0	0	1	0	1	0	0	1	1	1	0	0	1	0	0	0	1	0	0	1	0	0	1	0	1	1	1	1	1	1	0	1	0	1	1	-
4225_3	313	II	NO	This Study	Africa	DRC	2011	Human	Blood	ERS1698248	0	1	0	0	0	1	0	1	0	0	0	1	0	0	0	1	1	0	0	1	0	0	0	0	0	1	0	1	1	1	0	1	1	1	1	0	0	0	-
5232_4	313	II	NO	This Study	Africa	DRC	2016	Human	Blood	ERS1698258	1	1	0	0	0	1	0	1	0	0	0	1	0	0	0	1	1	0	0	1	0	0	0	0	0	1	0	1	1	1	0	1	1	1	1	0	1	1	-
5390_4	313	II	YES	This Study	Africa	DRC	2016	Human	Blood	ERS1698262	1	1	1	0	0	0	0	0	0	0	1	1	1	0	1	1	1	0	1	0	0	0	0	0	0	1	0	1	1	1	1	1	1	1	1	0	1	1	-
5529_3	313	II	NO	This Study	Africa	DRC	2012	Human	Blood	ERS1698264	0	1	0	0	0	1	0	1	0	0	0	1	0	0	0	1	1	0	0	0	0	0	0	0	0	1	0	1	1	1	0	1	1	1	1	0	0	0	-
5708_3	313	II	NO	This Study	Africa	DRC	2012	Human	Blood	ERS1698265	0	1	0	0	0	1	0	1	0	0	0	1	0	0	0	1	1	0	0	1	0	0	0	0	0	1	0	1	1	1	0	1	1	1	1	0	0	0	-
5897U	313	I	NA	Okoro2012	Africa	Uganda	1997	Human	Blood	ERS009037	0	1	0	1	0	0	0	0	0	0	0	1	0	1	0	0	1	0	0	0	0	0	0	1	0	1	0	1	1	0	0	1	1	1	0	0	0	0	-
6079U	19	-	NA	Okoro2012	Africa	Uganda	1998	Human	Blood	ERS009038	0	1	0	0	0	0	0	0	0	0	0	1	0	0	0	0	0	0	0	0	0	0	0	0	0	1	0	1	1	1	0	1	1	0	0	0	0	0	-
6325U	313	I	NA	Okoro2012	Africa	Uganda	1998	Human	Blood	ERS009042	0	1	0	1	0	0	0	0	0	0	0	1	0	1	0	0	1	0	0	0	0	0	0	1	0	1	0	1	1	1	0	1	1	1	0	0	0	0	-
6634_3	313	II	NO	This Study	Africa	DRC	2013	Human	Blood	ERS1698272	0	1	0	0	0	1	0	1	0	0	0	1	0	0	0	1	1	0	0	1	0	0	0	0	0	1	0	1	1	1	0	1	1	1	1	0	0	0	-
666U	313	II	NA	Okoro2012	Africa	Uganda	2002	Human	Blood	ERS004903	0	1	0	0	0	1	0	1	0	0	0	1	0	0	0	1	1	0	0	1	0	0	0	0	0	1	0	1	1	1	0	1	1	1	1	0	0	0	-
6948_11	313	II	NO	This Study	Africa	DRC	2011	Human	Blood	ERS3501163	0	1	0	0	0	1	0	1	0	0	0	1	0	0	0	1	0	0	0	1	0	0	0	0	0	1	0	1	1	1	0	1	1	1	0	0	0	0	-
7017_3	313	II	NO	This Study	Africa	DRC	2013	Human	Blood	ERS1698274	0	1	0	0	0	1	0	1	0	0	0	1	0	0	0	1	1	0	0	1	0	0	0	0	0	1	0	1	1	1	0	1	1	1	1	0	0	0	-
7772_3	313	II.1	YES	This Study	Africa	DRC	2013	Human	Blood	ERS1698286	0	1	0	0	0	1	0	1	0	0	1	1	1	0	0	1	0	0	0	1	0	0	1	0	0	1	0	1	1	1	1	1	1	0	1	0	0	0	-
7905_3	313	II.1	YES	This Study	Africa	DRC	2013	Human	Blood	ERS1698291	0	1	0	0	0	0	0	0	0	0	1	1	1	0	0	1	0	0	0	0	0	0	1	0	0	1	0	1	1	1	1	1	1	0	0	0	0	0	-
8106_3	313	II.1	YES	This Study	Africa	DRC	2013	Human	Blood	ERS1698295	0	1	0	0	0	1	0	1	0	0	1	1	1	0	0	1	0	0	0	1	0	0	1	0	0	1	0	1	1	1	1	1	1	0	1	0	1	1	-
8351_3_R	313	II.1	YES	This Study	Africa	DRC	2014	Human	Blood	ERS3501164	0	1	0	0	0	1	0	1	0	0	1	1	1	0	0	1	0	0	0	1	0	0	1	0	0	1	0	1	1	1	1	1	1	0	1	0	1	1	-
8616_3	313	II.1	YES	This Study	Africa	DRC	2014	Human	Blood	ERS1698310	0	1	0	0	0	1	0	1	0	0	1	1	1	0	0	1	0	0	0	1	0	0	1	0	0	1	0	1	1	1	1	1	1	0	1	0	1	1	-
868U	313	I	NA	Okoro2012	Africa	Uganda	2002	Human	Blood	ERS009041	0	1	0	0	0	0	0	0	0	0	0	1	0	1	0	1	1	0	0	0	0	0	0	0	0	1	0	1	1	1	0	1	1	1	0	0	0	0	-
8820_13	313	II.1	YES	This Study	Africa	DRC	2013	Human	Blood	ERS3501165	1	1	0	0	1	1	0	1	0	0	1	1	1	0	0	1	0	0	0	1	0	0	1	0	0	1	0	1	1	1	1	1	1	0	1	0	1	1	-
8866_3	313	II.1	YES	This Study	Africa	DRC	2014	Human	Blood	ERS3501166	0	1	0	0	0	1	0	1	0	0	1	1	1	0	0	1	0	0	0	1	0	0	1	0	0	1	0	1	1	1	1	1	1	0	1	0	1	1	-
8874_3	313	II.1	YES	This Study	Africa	DRC	2014	Human	Blood	ERS3501167	0	1	0	0	0	1	0	1	0	0	1	1	1	0	0	1	0	0	0	1	0	0	1	0	0	1	0	1	1	1	1	1	1	0	1	0	1	1	-
8944_3	313	II	NO	This Study	Africa	DRC	2014	Human	Blood	ERS3501168	0	1	0	0	0	1	0	1	0	0	0	1	0	0	0	1	1	0	0	0	0	0	0	0	0	1	0	1	1	1	0	1	1	1	0	0	0	0	-
8977_3	313	II.1	YES	This Study	Africa	DRC	2014	Human	Blood	ERS3501169	0	1	0	0	0	1	0	1	0	0	1	1	1	0	0	1	0	0	0	1	0	0	1	0	0	1	0	1	1	1	1	1	1	0	1	0	1	1	-
9060_3	313	II.1	YES	This Study	Africa	DRC	2014	Human	Blood	ERS3501170	0	1	0	0	0	1	0	1	0	0	1	1	1	0	0	1	0	0	0	1	0	0	1	0	0	1	0	1	1	1	1	1	1	0	1	0	0	1	-
9085_3	313	II.1	YES	This Study	Africa	DRC	2014	Human	Blood	ERS1698341	0	1	0	0	0	1	0	1	0	0	1	1	1	0	0	1	0	0	0	0	0	0	1	0	0	1	0	1	1	1	1	1	1	0	1	0	0	0	-
9114_3	313	II.1	YES	This Study	Africa	DRC	2014	Human	Blood	ERS3501171	0	1	0	0	0	1	0	1	0	0	1	1	1	0	0	1	0	0	0	1	0	0	1	0	0	1	0	1	1	1	1	1	1	0	1	0	1	1	-
9266_3	313	II	NO	This Study	Africa	DRC	2014	Human	Blood	ERS3501172	0	1	0	0	0	1	0	1	0	0	0	1	0	0	0	1	1	0	0	1	0	0	0	0	0	1	0	1	1	1	0	1	1	1	1	0	0	0	-
9412_3	313	II	NO	This Study	Africa	DRC	2014	Human	Blood	ERS3501173	0	1	0	0	0	1	0	1	0	0	0	1	0	0	0	1	1	0	0	1	0	0	0	0	0	1	0	1	1	1	0	1	1	1	1	0	0	0	-
9460_3	313	II.1	YES	This Study	Africa	DRC	2014	Human	Blood	ERS3501174	0	1	0	0	0	1	0	1	0	0	1	1	1	0	0	1	0	0	0	1	0	0	1	0	0	1	0	1	1	1	1	1	1	0	1	0	1	1	-
9541_3	313	II	NO	This Study	Africa	DRC	2014	Human	Blood	ERS3501175	0	1	0	0	0	0	0	1	0	0	0	1	0	0	0	1	1	0	0	0	0	0	0	0	0	1	0	1	1	1	0	1	1	1	1	0	0	0	-
958U	313	I	NA	Okoro2012	Africa	Uganda	2003	Human	Blood	ERS009035	0	1	0	1	0	0	0	0	0	0	0	1	0	1	0	1	1	0	0	0	0	0	0	1	0	1	0	1	1	1	0	1	1	1	0	0	0	0	-
9673_3	313	II.1	YES	This Study	Africa	DRC	2014	Human	Blood	ERS3501176	0	1	0	0	0	1	0	1	0	0	1	1	1	0	0	1	0	0	0	1	0	0	1	0	0	1	0	1	1	1	1	1	1	0	1	0	1	1	-
9713_3	313	II.1	YES	This Study	Africa	DRC	2014	Human	Blood	ERS3501177	0	1	0	0	0	1	0	1	0	0	1	1	1	0	0	1	0	0	0	1	0	0	1	0	0	1	0	1	1	1	1	1	1	0	1	0	1	1	-
9745_3	313	II.1	YES	This Study	Africa	DRC	2014	Human	Blood	ERS3501178	0	1	0	0	0	1	0	1	0	0	1	1	1	0	0	1	0	0	0	1	0	0	1	0	0	1	0	1	1	1	1	1	1	0	1	0	1	1	-
9780_3	313	II.1	YES	This Study	Africa	DRC	2014	Human	Blood	ERS3501179	0	1	0	0	0	0	0	0	0	0	1	1	1	0	0	1	0	0	0	0	0	0	1	0	0	1	0	1	1	1	1	1	1	0	0	0	0	0	-
9849_3	313	II.1	YES	This Study	Africa	DRC	2014	Human	Blood	ERS3501180	0	1	0	0	0	1	0	1	0	0	1	1	1	0	0	1	0	0	0	1	0	0	1	0	0	1	0	1	1	1	1	1	1	0	1	0	1	1	-
9936_3	313	II	NO	This Study	Africa	DRC	2014	Human	Blood	ERS3501181	0	1	0	0	0	1	0	1	0	0	0	1	0	0	0	1	1	0	0	1	0	0	0	0	0	1	0	1	1	1	0	1	1	1	1	0	0	0	-
9963_3	313	II.1	YES	This Study	Africa	DRC	2014	Human	Blood	ERS3501182	0	1	0	0	0	1	0	1	0	0	1	1	1	0	0	1	0	0	0	1	0	0	1	0	0	1	0	1	1	1	1	1	1	0	1	0	1	1	-
A018	313	I	NA	Okoro2012	Africa	Malawi	1997	Human	Blood	ERS007446	0	1	0	1	0	0	0	0	0	0	0	1	0	1	0	1	1	0	0	0	0	0	0	1	0	1	0	1	1	1	0	1	1	1	0	0	0	0	-
A082	313	I	NA	Okoro2012	Africa	Malawi	1997	Human	Blood	ERS007447	0	1	0	1	0	0	0	0	0	0	0	1	0	1	0	1	1	0	0	0	0	0	0	1	0	1	0	1	1	1	0	1	1	1	0	0	1	1	-
A130	313	I	NA	Okoro2012	Africa	Malawi	1997	Human	Blood	ERS007468	0	1	0	1	0	0	0	0	0	0	0	1	0	1	0	1	1	0	0	0	0	0	0	1	0	1	0	1	1	1	0	1	1	1	0	0	0	0	-
A13198	313	I	NA	Okoro2012	Africa	Malawi	2001	Human	Blood	ERS007457	0	1	0	1	0	0	0	0	0	0	0	1	0	1	0	0	1	0	0	0	0	0	0	1	0	1	0	1	1	1	0	1	0	1	0	0	0	0	-
A13212	313	I	NA	Okoro2012	Africa	Malawi	2001	Human	Blood	ERS007458	0	1	0	1	0	0	0	0	0	0	0	1	0	1	0	1	1	0	0	0	0	0	0	1	0	1	0	1	1	1	0	1	1	1	0	0	1	1	-
A16083	313	I	NA	Okoro2012	Africa	Malawi	2002	Human	Blood	ERS007460	0	1	0	1	0	0	0	0	0	0	0	1	0	1	0	1	1	0	0	0	0	0	0	1	0	1	0	1	1	1	0	1	1	1	0	0	1	1	-
A16802	313	II	NA	Msfula2012	Africa	Malawi	2002	Human	Blood	ERR023650	0	1	0	0	0	1	0	1	0	0	0	1	0	0	0	1	1	0	0	1	0	0	0	0	0	1	0	1	1	1	0	1	1	1	1	0	0	0	-
A19741	313	II	NA	Msfula2012	Africa	Malawi	2003	Human	Blood	ERR023653	0	1	0	0	0	1	0	1	0	0	0	1	0	0	0	1	1	0	0	1	0	0	0	0	0	1	0	1	1	1	0	1	1	1	1	0	0	0	-
A20	313	II	NA	Okoro2012	Africa	Mali	2002	Human	Blood	ERS005114	0	1	0	0	0	1	0	1	0	0	0	1	0	0	0	1	1	0	0	1	0	0	0	0	0	1	0	1	1	1	0	1	1	1	1	0	0	0	-
A21	313	II	NA	Okoro2012	Africa	Mali	2002	Human	Blood	ERS005117	0	1	0	0	0	1	0	1	0	0	0	1	0	0	0	1	1	0	0	1	0	0	0	0	0	1	0	1	1	0	0	1	1	1	0	0	0	0	-
A24910	313	II	NA	Okoro2012	Africa	Malawi	2006	Human	Blood	ERS007464	0	1	0	0	0	1	0	1	0	0	0	1	0	0	0	1	1	0	0	1	0	0	0	0	0	1	0	1	1	1	0	1	1	1	1	0	0	0	-
A270	-	-	NA	Wong2016-outgroup	Asia	Indonesia	2010	Human	Blood	ERR326600	0	1	0	0	0	0	0	0	0	0	0	1	0	0	0	0	0	0	0	0	0	0	0	0	0	0	0	0	0	0	0	1	1	0	0	0	0	0	-f
A32751	313	II	NA	Okoro2012	Africa	Malawi	2005	Human	Blood	ERS007465	0	1	0	0	0	0	0	0	0	0	0	1	0	0	0	1	0	0	0	0	0	0	0	0	0	1	0	1	1	1	0	1	1	0	0	0	0	0	-
A32773	313	II	NA	Okoro2012	Africa	Malawi	2005	Human	Blood	ERS007466	0	1	0	0	0	1	0	1	0	0	0	1	0	0	0	1	1	0	0	1	0	0	0	0	0	1	0	1	1	1	0	1	1	1	1	0	0	0	-
A357	313	I	NA	Okoro2012	Africa	Malawi	1998	Human	Blood	ERS007448	0	1	0	1	0	0	0	0	0	0	0	1	0	1	0	1	1	0	0	0	0	0	0	1	0	1	0	1	1	1	0	1	1	1	0	0	0	0	-
A3800	313	I	NA	Okoro2012	Africa	Malawi	1999	Human	Blood	ERS007451	0	1	0	1	0	0	0	0	0	0	0	1	0	1	0	1	1	0	0	0	0	0	0	1	0	1	0	1	1	1	0	1	1	1	0	0	0	0	-
A38589	313	II	NA	Okoro2012	Africa	Malawi	2005	Human	Blood	ERS007469	0	1	0	0	0	1	0	1	0	0	0	1	0	0	0	1	1	0	0	1	0	0	0	0	0	1	0	1	1	1	0	1	1	1	1	0	0	0	-
A38596	313	II	NA	Okoro2012	Africa	Malawi	2005	Human	Blood	ERS007470	0	1	0	0	0	1	0	1	0	0	0	1	0	0	0	1	1	0	0	1	0	0	0	0	0	1	0	1	1	1	0	1	1	1	1	0	0	0	-
A39051	313	II	NA	Okoro2012	Africa	Malawi	2002	Human	Blood	ERS007472	0	1	0	0	0	1	0	1	0	0	0	1	0	0	0	1	1	0	0	1	0	0	0	0	0	1	0	1	1	1	0	1	1	1	1	0	0	0	-
A39129	313	II	NA	Okoro2012	Africa	Malawi	2006	Human	Blood	ERS007473	0	1	0	0	0	1	0	1	0	0	0	1	0	0	0	1	1	0	0	1	0	0	0	0	0	1	0	0	1	1	0	1	1	1	1	0	0	0	-
A39155	313	II	NA	Okoro2012	Africa	Malawi	2006	Human	Blood	ERS007474	0	1	0	0	0	1	0	1	0	0	0	1	0	0	0	1	1	0	0	1	0	0	0	0	0	1	0	1	1	1	0	1	1	1	1	0	0	0	-
A40	313	II	NA	Okoro2012	Africa	Mali	2002	Human	Blood	ERS005115	0	1	0	0	0	1	0	1	0	0	0	1	0	0	0	1	1	0	0	1	0	0	0	0	0	1	0	1	1	0	0	1	1	1	1	0	0	0	-
A4283	313	I	NA	Okoro2012	Africa	Malawi	1999	Human	Blood	ERS007452	0	1	0	1	0	0	0	0	0	0	0	1	0	1	0	1	1	0	0	0	0	0	0	1	0	1	0	1	1	1	0	1	1	1	0	0	0	0	-
A4447	313	I	NA	Okoro2012	Africa	Malawi	1999	Human	Blood	ERS007453	0	1	0	1	0	0	0	0	0	0	0	1	0	1	0	1	1	0	0	0	0	0	0	1	0	1	0	1	1	1	0	1	1	1	0	0	0	0	-
A50070	313	II	NA	Msfula2012	Africa	Malawi	2008	Human	Blood	ERR023656	0	1	0	0	0	1	0	1	0	0	0	1	0	0	0	1	1	0	0	1	0	0	0	0	0	1	0	1	1	1	0	1	1	1	1	0	0	0	-
A50315	313	II	NA	Msfula2012	Africa	Malawi	2008	Human	Blood	ERR023657	0	1	0	0	0	1	0	1	0	0	0	1	0	0	0	1	1	0	0	1	0	0	0	0	0	1	0	1	1	1	0	1	1	1	1	0	0	0	-
A54285	313	II	NA	Feasey2014	Africa	Malawi	2009	Human	Blood	ERS035867	0	1	0	0	0	1	0	1	0	0	0	1	0	0	0	1	1	0	0	1	0	0	0	0	0	1	0	1	1	1	0	1	1	1	1	0	0	0	-
A54560	313	II	NA	Feasey2014	Africa	Malawi	2009	Human	Blood	ERS035866	1	1	1	0	0	1	0	1	0	1	0	1	0	1	0	1	1	0	0	1	0	0	1	0	0	1	0	1	1	1	0	1	1	1	1	0	0	0	-
A680	313	I	NA	Okoro2012	Africa	Malawi	1998	Human	Blood	ERS007450	0	1	0	1	0	0	0	0	0	0	0	1	0	1	0	1	1	0	0	0	0	0	0	1	0	1	0	1	1	1	0	1	1	1	0	0	0	0	-
BL25	313	II	NA	Leekitcharoenphon2013	Africa	Nigeria	2004	Human	Blood	ERS196054	0	1	0	0	0	1	0	1	0	0	0	1	0	0	0	1	1	0	0	1	0	0	0	0	0	1	0	1	1	1	0	1	1	1	1	0	1	0	-
BL51	313	II	NA	Leekitcharoenphon2013	Africa	Nigeria	2004	Human	Blood	ERS196056	0	1	0	0	0	1	0	1	0	0	0	1	0	0	0	1	1	0	0	1	0	0	0	0	0	1	0	1	1	1	0	1	1	1	1	0	0	0	-
C13184	313	II	NA	Okoro2012	Africa	Malawi	2002	Human	Blood	ERS007471	0	1	0	0	0	1	0	1	0	0	0	1	0	0	0	1	1	0	0	1	0	0	0	0	0	1	0	1	1	1	0	1	1	1	1	0	0	0	-
C2110	313	I	NA	Okoro2012	Africa	Malawi	2000	Human	CSF	ERS007454	0	1	0	1	0	0	0	0	0	0	0	1	0	1	0	1	1	0	0	0	0	0	0	1	0	1	0	1	1	1	0	1	1	1	0	0	0	0	FrepB_F_FrepB*
C2167	313	I	NA	Okoro2012	Africa	Malawi	2000	Human	CSF	ERS007455	0	1	0	1	0	0	0	0	0	0	0	1	0	1	0	1	1	0	0	0	0	0	0	1	0	1	0	1	1	1	0	1	1	1	0	0	1	1	-
C2364	313	I	NA	Okoro2012	Africa	Malawi	2000	Human	CSF	ERS007456	0	1	0	1	0	0	0	0	0	0	0	1	0	1	0	1	1	0	0	0	0	0	0	1	0	1	0	1	1	1	0	1	1	1	0	0	0	0	-
C5158	313	II	NA	Msfula2012	Africa	Malawi	2002	Human	CSF	ERR023626	0	1	0	0	0	1	0	1	0	0	0	1	0	0	0	1	1	0	0	1	0	0	0	0	0	1	0	1	1	1	0	1	1	1	1	0	0	0	-
D11578	313	I	NA	Okoro2012	Africa	Malawi	2001	Human	Blood	ERS007459	0	1	0	1	0	0	0	0	0	0	0	1	0	1	0	1	1	0	0	0	0	0	0	1	0	1	0	1	1	1	0	1	1	1	0	0	0	0	-
D14916	313	II	NA	Okoro2012	Africa	Malawi	2006	Human	Blood	ERS007461	0	1	0	0	0	1	0	1	0	0	0	1	0	0	0	1	1	0	0	1	0	0	0	0	0	1	0	1	1	1	0	1	1	1	1	0	1	0	-
D15040	313	I	NA	Okoro2012	Africa	Malawi	2002	Human	Blood	ERS007462	0	1	0	1	0	0	0	0	0	0	0	1	0	1	0	1	1	0	0	0	0	0	0	1	0	1	0	1	1	1	0	1	1	1	0	0	0	0	-
D15176	313	II	NA	Msfula2012	Africa	Malawi	2002	Human	Blood	ERR023624	0	1	0	0	0	1	0	1	0	0	0	1	0	0	0	1	1	0	0	1	0	0	0	0	0	1	0	1	1	1	0	1	1	1	1	0	0	0	-
D15330	313	II	NA	Msfula2012	Africa	Malawi	2002	Human	Blood	ERR023630	0	1	0	0	0	1	0	1	0	0	0	1	0	0	0	1	1	0	0	1	0	0	0	0	0	1	0	1	1	1	0	1	1	1	1	0	0	0	-
D15759	313	II	NA	Msfula2012	Africa	Malawi	2002	Human	Blood	ERR023625	0	1	0	0	0	1	0	1	0	0	0	1	0	0	0	1	1	0	0	1	0	0	0	0	0	1	0	1	1	1	0	1	1	1	1	0	0	0	-
D16287	313	II	NA	Msfula2012	Africa	Malawi	2002	Human	Blood	ERR023631	0	1	0	0	0	1	0	1	0	0	0	1	0	0	0	1	1	0	0	1	0	0	0	0	0	1	0	1	1	1	0	1	1	1	1	0	0	0	-
D19828	313	II	NA	Msfula2012	Africa	Malawi	2003	Human	Blood	ERR023622	0	1	0	0	0	1	0	1	0	0	0	1	0	0	0	1	1	0	0	1	0	0	0	0	0	1	0	1	1	1	0	1	1	1	1	0	0	0	-
D22889	313	I	NA	Okoro2012	Africa	Malawi	2003	Human	Blood	ERS005403	0	1	0	1	0	1	0	1	0	0	0	1	0	1	0	1	1	0	0	0	0	0	0	1	0	1	0	1	1	1	0	1	1	1	1	0	0	0	FrepB_F_FrepB*
D23580	313	II	NA	Kingsley2009	Africa	Malawi	2004	Human	Blood	FN424405.1	0	1	0	0		1	0	1	0	0	0	1	0	0	0	1	1	0	0	1	0	0	0	0	0	1	0	1	1	1	0	1	1	1	1	0	0	0
D23769A	313	II	NA	Okoro2012	Africa	Malawi	2003	Human	Blood	ERS007467	0	1	0	0	0	1	0	1	0	0	0	1	0	0	0	1	1	0	0	1	0	0	0	0	0	1	0	1	1	1	0	1	1	1	1	0	0	0	-
D25023	313	II	NA	Okoro2012	Africa	Malawi	2004	Human	Blood	ERS004897	0	1	0	0	0	1	0	1	0	0	0	1	0	0	0	1	1	0	0	1	0	0	0	0	0	1	0	1	1	1	0	1	1	1	1	0	0	0	-
D25248	313	I	NA	Okoro2012	Africa	Malawi	2004	Human	Blood	ERS004899	0	1	0	0	0	0	0	0	0	0	0	1	0	1	0	1	1	0	0	0	0	0	0	0	0	1	0	1	1	1	0	1	1	1	0	0	0	0	-
D25646	313	I	NA	Okoro2012	Africa	Malawi	2004	Human	Blood	ERS004895	0	1	0	1	0	0	0	0	0	0	0	1	0	1	0	1	1	0	0	0	0	0	0	1	0	1	0	1	1	1	0	1	1	1	0	0	0	0	-f
D25734	313	II	NA	Okoro2012	Africa	Malawi	2004	Human	Blood	ERS004900	0	1	0	0	0	1	0	1	0	0	0	1	0	0	0	1	1	0	0	1	0	0	0	0	0	1	0	1	1	1	0	1	1	1	1	0	0	0	-
D26275	313	II	NA	Okoro2012	Africa	Malawi	2004	Human	Blood	ERS023828	0	1	0	0	0	1	0	1	0	0	0	1	0	0	0	1	1	0	0	1	0	0	0	0	0	1	0	1	1	1	0	1	1	1	1	0	0	0	-
D36099	313	II	NA	Msfula2012	Africa	Malawi	2006	Human	Blood	ERR023633	0	1	0	0	0	1	0	1	0	0	0	0	0	0	0	1	1	0	0	1	0	0	0	0	0	1	0	1	1	1	0	1	1	1	1	0	0	0	-
D36225	313	II	NA	Msfula2012	Africa	Malawi	2006	Human	Blood	ERR023637	0	1	0	0	0	1	0	1	0	0	0	1	0	0	0	1	1	0	0	1	0	0	0	0	0	1	0	1	1	1	0	1	1	1	1	0	0	0	-
D36233	313	II	NA	Msfula2012	Africa	Malawi	2006	Human	Blood	ERR023642	0	1	0	0	0	1	0	1	0	0	0	1	0	0	0	1	1	0	0	1	0	0	0	0	0	1	0	1	1	1	0	1	1	1	1	0	0	0	-
D36435	313	II	NA	Msfula2012	Africa	Malawi	2006	Human	Blood	ERR023638	0	1	0	0	0	1	0	1	0	0	0	1	0	0	0	1	1	0	0	1	0	0	0	0	0	1	0	1	1	1	0	1	1	1	1	0	0	0	-
D36448	313	II	NA	Msfula2012	Africa	Malawi	2006	Human	Blood	ERR023643	0	1	0	0	0	1	0	1	0	0	0	1	0	0	0	1	1	0	0	1	0	0	0	0	0	1	0	1	1	1	0	1	1	1	1	0	0	0	-
D36457	313	II	NA	Msfula2012	Africa	Malawi	2006	Human	Blood	ERR023639	0	1	0	0	0	1	0	1	0	0	0	1	0	0	0	1	1	0	0	1	0	0	0	0	0	1	0	1	1	1	0	1	1	1	1	0	0	0	-
D36632	313	II	NA	Msfula2012	Africa	Malawi	2006	Human	Blood	ERR023644	0	1	0	0	0	1	0	1	0	0	0	1	0	0	0	1	1	0	0	1	0	0	0	0	0	1	0	1	1	1	0	1	1	1	1	0	0	0	-
D36807	313	II	NA	Msfula2012	Africa	Malawi	2006	Human	Blood	ERR023640	0	1	0	0	0	1	0	1	0	0	0	1	0	0	0	1	1	0	0	1	0	0	0	0	0	1	0	1	1	1	0	1	1	1	1	0	0	0	-
D37601	313	II	NA	Msfula2012	Africa	Malawi	2006	Human	Blood	ERR023636	0	1	0	0	0	1	0	1	0	0	0	1	0	0	0	1	1	0	0	1	0	0	0	0	0	1	0	1	1	1	0	1	1	1	1	0	0	0	-
D37712	313	II	NA	Msfula2012	Africa	Malawi	2006	Human	Blood	ERR023634	0	1	0	0	0	1	0	1	0	0	0	1	0	0	0	1	1	0	0	1	0	0	0	0	0	1	0	1	1	1	0	1	1	1	1	0	0	0	-
D37905	313	II	NA	Msfula2012	Africa	Malawi	2006	Human	Blood	ERR023635	0	1	0	0	0	1	0	1	0	0	0	1	0	0	0	1	1	0	0	1	0	0	0	0	0	1	0	1	1	1	0	1	1	1	1	0	0	0	-
D71	313	II	NA	Okoro2012	Africa	Mali	2002	Human	Blood	ERS005118	0	1	0	0	0	1	0	1	0	0	0	1	0	0	0	1	1	0	0	1	0	0	0	0	0	1	0	1	1	0	0	1	1	1	0	0	0	0	-
D83	313	II	NA	Okoro2012	Africa	Mali	2002	Human	Blood	ERS005120	0	1	0	0	0	1	0	1	0	0	0	1	0	0	0	1	1	0	0	1	0	0	0	0	0	1	0	1	1	1	0	1	1	1	1	0	0	0	-
DT1	19	-	NA	Okoro2012	Europe	United Kingdom	2009	Human	Stool	ERS007598	0	1	0	0	0	0	0	0	0	0	0	1	0	0	0	0	0	0	0	0	0	0	0	0	0	1	0	1	1	0	0	1	1	0	0	0	0	0	-
DT12	19	-	NA	Okoro2012	Europe	United Kingdom	2009	Human	Stool	ERS007564	0	1	0	0	0	0	0	0	0	0	0	1	0	0	0	0	0	0	0	0	0	0	0	0	0	1	0	1	1	1	0	1	1	0	0	0	0	0	-
DT120	34	-	NA	Okoro2012	Europe	United Kingdom	2009	Human	Stool	ERS007566	0	1	0	0	0	1	0	1	0	0	0	1	0	0	0	1	0	0	0	0	0	0	0	0	0	1	0	1	1	1	0	0	1	0	1	0	1	0	-?
DT135	19	-	NA	Okoro2012	Europe	United Kingdom	2009	Human	Stool	ERS007567	0	1	0	0	0	0	0	0	0	0	0	1	0	0	0	0	0	0	0	0	0	0	0	0	0	1	0	1	1	1	0	1	1	0	0	0	0	0	-
DT177	19	-	NA	Okoro2012	Europe	United Kingdom	2008	Human	Stool	ERS007572	0	1	0	0	0	0	0	0	0	0	0	1	0	0	0	0	0	0	0	0	0	0	0	0	0	1	0	1	1	1	0	1	1	0	0	0	0	0	-?
DT191A	19	-	NA	Okoro2012	Europe	United Kingdom	2009	Human	Stool	ERS007574	0	1	0	0	0	0	0	0	0	0	0	1	0	0	0	0	0	0	0	0	0	0	0	0	0	1	0	1	1	1	0	1	1	0	0	0	1	0	-
DT193	34	-	NA	Okoro2012	Europe	United Kingdom	2009	Human	Stool	ERS007576	0	1	0	0	0	1	0	1	0	0	0	1	0	0	0	1	0	0	0	0	0	0	0	0	0	1	0	1	1	1	0	1	1	0	1	0	1	0	-?
DT195	19	-	NA	Okoro2012	Europe	United Kingdom	2009	Human	Stool	ERS007578	0	1	0	0	0	0	0	0	0	0	0	1	0	0	0	0	0	0	0	0	0	0	0	0	0	1	0	1	1	1	0	1	1	0	0	0	0	0	-
DT24	19	-	NA	Okoro2012	Europe	United Kingdom	2009	Human	Stool	ERS007582	0	1	0	0	0	0	0	0	0	0	0	1	0	0	0	0	0	0	0	0	0	0	0	0	0	1	0	1	1	1	0	1	1	0	0	0	0	0	-
DT2B	313	II	NA	Okoro2012	Europe	United Kingdom	2009	Human	Stool	ERS007580	0	1	0	0	0	0	0	0	0	0	0	1	0	0	0	0	0	0	0	0	0	0	0	0	0	1	0	1	1	1	0	1	1	0	0	0	0	0	-
DT56	19	-	NA	Okoro2012	Europe	United Kingdom	2009	Human	Stool	ERS007588	0	1	0	0	0	0	0	0	0	0	0	1	0	0	0	0	0	0	0	0	0	0	0	0	0	1	0	1	1	1	0	1	1	0	0	0	0	0	-
DT7	34	-	NA	Okoro2012	Europe	United Kingdom	2009	Human	Stool	ERS007590	0	1	0	0	0	0	0	0	0	0	0	1	0	0	0	0	0	0	0	0	0	0	0	0	0	1	0	1	1	1	0	1	1	0	0	0	0	0	-?
DT8	19	-	NA	Okoro2012	Europe	United Kingdom	2009	Human	Stool	ERS007592	0	1	0	0	0	0	0	0	0	0	0	1	0	0	0	0	0	0	0	0	0	0	0	0	0	1	0	1	1	1	0	1	1	0	0	0	0	0	-
DT97	34	-	NA	Okoro2012	Europe	United Kingdom	2008	Human	Stool	ERS007594	0	1	0	0	0	1	0	1	0	0	0	1	0	0	0	1	0	0	0	0	0	0	0	0	0	1	0	1	1	1	0	1	1	0	1	0	1	0	-
DT99	19	-	NA	Okoro2012	Europe	United Kingdom	2009	Human	Stool	ERS007596	0	1	0	0	0	0	0	0	0	0	0	1	0	0	0	0	0	0	0	0	0	0	0	0	0	1	0	1	1	1	0	1	1	0	0	0	0	0	-
I3	313	II	NA	Okoro2012	Africa	Mali	2002	Human	Blood	ERS007483	0	1	0	0	0	1	0	1	0	0	0	1	0	0	0	1	1	0	0	1	0	0	0	0	0	1	0	1	1	1	0	1	1	1	1	0	0	0	-
I32	313	II	NA	Okoro2012	Africa	Mali	2002	Human	Blood	ERS007484	0	1	0	0	0	1	0	1	0	0	0	1	0	0	0	1	1	0	0	1	0	0	0	0	0	1	0	1	1	1	0	1	1	1	1	0	1	0	-
I45	313	II	NA	Okoro2012	Africa	Mali	2002	Human	Blood	ERS007485	0	1	0	0	0	1	0	1	0	0	0	1	0	0	0	1	1	0	0	1	0	0	0	0	0	1	0	1	1	1	0	1	1	1	1	0	0	0	-
I7	313	II	NA	Okoro2012	Africa	Mali	2002	Human	Blood	ERS007486	0	1	0	0	0	1	0	1	0	0	0	1	0	0	0	1	1	0	0	1	0	0	0	0	0	1	0	1	1	1	0	1	1	1	1	0	0	0	-
J17	313	II	NA	Okoro2012	Africa	Mali	2002	Human	Blood	ERS007480	0	1	0	0	0	0	0	0	0	0	0	1	0	0	0	0	0	0	0	0	0	0	0	0	0	1	0	1	1	1	0	1	1	0	0	0	0	0	-
J20	313	II	NA	Okoro2012	Africa	Mali	2003	Human	Blood	ERS007482	0	1	0	0	0	1	0	1	0	0	0	1	0	0	0	1	1	0	0	1	0	0	0	0	0	1	0	1	1	1	0	1	1	1	1	0	0	0	-
J27	313	II	NA	Okoro2012	Africa	Mali	2002	Human	Blood	ERS007481	0	1	0	0	0	1	0	1	0	0	0	1	0	0	0	1	1	0	0	1	0	0	0	0	0	1	0	1	1	1	0	1	1	1	1	0	1	0	-
J3	313	II	NA	Okoro2012	Africa	Mali	2005	Human	Blood	ERS007479	0	1	0	0	0	1	0	1	0	0	0	1	0	0	0	1	1	0	0	1	0	0	0	0	0	1	0	1	1	1	0	1	1	1	1	0	0	0	-
LT1	19	-	NA	Okoro2012-ref52	Europe	United Kingdom	1946	Human	Stool	ERS007487	0	1	0	0	0	0	0	0	0	0	0	1	0	0	0	0	0	0	0	0	0	0	0	0	0	1	0	1	1	1	0	1	1	0	0	0	0	0	-?
LT10	19	-	NA	Okoro2012-ref52	South America	Chile	1945	Human	Stool	ERS007496	0	1	0	0	0	0	0	0	0	0	0	1	0	0	0	0	0	0	0	0	0	0	0	0	0	1	0	1	1	1	0	1	1	0	0	0	0	0	-
LT11	19	-	NA	Okoro2012-ref52	Europe	Sweden	1938	Rats	Intestinal contents	ERS007497	0	1	0	0	0	0	0	0	0	0	0	1	0	0	0	0	0	0	0	0	0	0	0	0	0	1	0	1	1	1	0	1	1	0	0	0	0	0	-
LT2	19	-	NA	Okoro2012-ref13-54	Europe	United Kingdom	1946	Human	Unspecified	ERS007488	0	1	0	0	0	0	0	0	0	0	0	1	0	0	0	0	0	0	0	0	0	0	0	0	0	1	0	1	1	1	0	1	1	0	0	0	0	0	-
LT3	19	-	NA	Okoro2012-ref52	Europe	Denmark	1946	Human	Stool	ERS007489	0	1	0	0	0	0	0	0	0	0	0	1	0	0	0	0	0	0	0	0	0	0	0	0	0	1	0	1	1	1	0	1	1	0	0	0	0	0	-
LT4	19	-	NA	Okoro2012-ref52	Europe	Sweden	1946	animal	Unspecified	ERS007490	0	1	0	0	0	0	0	0	0	0	0	1	0	0	0	0	0	0	0	0	0	0	0	0	0	1	0	1	1	1	0	1	1	0	0	0	0	0	-
LT5	128	-	NA	Okoro2012-ref52	Europe	Switzerland	1946	calf	Unspecified	ERS007491	0	1	0	0	0	0	0	0	0	0	0	1	0	0	0	0	0	0	0	0	0	0	0	0	0	1	0	1	1	1	0	1	1	0	0	0	0	0	-
LT6	19	-	NA	Okoro2012-ref52	Europe	Sweden	1946	pigeon	Unspecified	ERS007492	0	1	0	0	0	0	0	0	0	0	0	1	0	0	0	0	0	0	0	0	0	0	0	0	0	1	0	1	1	1	0	1	1	0	0	0	0	0	-
LT7	19	-	NA	Okoro2012-ref52	North America	USA-CO	1946	lamb	Unspecified	ERS007493	0	1	0	0	0	0	0	0	0	0	0	1	0	0	0	0	0	0	0	0	0	0	0	0	0	1	0	1	1	1	0	1	1	0	0	0	0	0	-
LT8	19	-	NA	Okoro2012-ref52	Europe	Denmark	1943	mouse	Unspecified	ERS007494	0	1	0	0	0	0	0	0	0	0	0	1	0	0	0	0	0	0	0	0	0	0	0	0	0	1	0	1	1	1	0	1	1	0	0	0	0	0	-
LT9	19	-	NA	Okoro2012-ref52	Europe	Denmark	1946	goose	Stool	ERS007495	0	1	0	0	0	0	0	0	0	0	0	1	0	0	0	0	0	0	0	0	0	0	0	0	0	1	0	1	1	1	0	1	1	0	0	0	0	0	-
M1111568	313	I	NA	Okoro2012	Africa	Mozambique	2001	Human	Stool	ERS009021	0	1	0	1	0	0	0	0	0	0	0	1	0	1	0	1	1	0	0	0	0	0	0	1	0	1	0	1	1	1	0	1	1	1	0	0	0	0	-
M1174516	313	I	NA	Okoro2012	Africa	Mozambique	2001	Human	Blood	ERS007629	0	1	0	1	0	0	0	0	0	0	0	1	0	1	0	1	1	0	0	0	0	0	0	0	0	1	0	1	1	1	0	1	1	1	0	0	0	0	-
M1175849	313	I	NA	Okoro2012	Africa	Mozambique	2001	Human	Blood	ERS009051	0	1	0	0	0	0	0	0	0	0	0	1	0	1	0	1	1	0	0	0	0	0	0	0	0	1	0	1	1	1	0	1	1	1	0	0	0	0	-
M1253289	313	I	NA	Okoro2012	Africa	Mozambique	2001	Human	Stool	ERS009022	0	1	0	1	0	0	0	0	0	0	0	1	0	1	0	1	1	0	0	0	0	0	0	1	0	1	0	1	1	1	0	1	1	1	0	0	0	0	-
M1438312	313	I	NA	Okoro2012	Africa	Mozambique	2001	Human	Stool	ERS007631	0	1	0	1	0	0	0	0	0	0	0	1	0	1	0	1	1	0	0	0	0	0	0	1	0	1	0	1	1	1	0	1	1	1	0	0	0	0	-
M1553285	313	I	NA	Okoro2012	Africa	Mozambique	2001	Human	Stool	ERS009020	0	1	0	1	0	0	0	0	0	0	0	1	0	1	0	1	1	0	0	0	0	0	0	1	0	1	0	1	1	1	0	1	1	1	0	0	0	0	-
M1560153	313	I	NA	Okoro2012	Africa	Mozambique	2001	Human	Blood	ERS007623	0	1	0	0	0	0	0	0	0	0	0	1	0	0	0	1	1	0	0	0	0	0	0	0	0	1	0	1	1	1	0	1	1	0	0	0	0	0	-
M1605206	313	II	NA	Okoro2012	Africa	Mozambique	2002	Human	Blood	ERS007627	0	1	0	0	0	1	0	1	0	0	0	1	0	0	0	1	1	0	0	1	0	0	0	0	0	1	0	1	1	1	0	1	1	1	1	0	0	0	-
M1776464	313	I	NA	Okoro2012	Africa	Mozambique	2002	Human	Blood	ERS007624	0	1	0	1	0	0	0	0	0	0	0	1	0	0	0	1	0	0	0	0	0	0	0	0	0	1	0	1	1	1	0	1	1	1	0	0	0	0	-
M2815013	19	-	NA	Okoro2012	Africa	Mozambique	2003	Human	Blood	ERS009049	0	1	0	0	0	0	0	0	0	0	0	1	0	0	0	0	0	0	0	0	0	0	0	0	0	1	0	1	1	1	0	1	1	0	0	0	0	0	-
M2815310	313	II	NA	Okoro2012	Africa	Mozambique	2004	Human	Blood	ERS009050	0	1	0	0	0	1	0	1	0	0	0	1	0	0	0	1	1	0	0	1	0	0	0	0	0	1	0	1	1	1	0	1	1	1	1	0	0	0	-
M2907772	313	II	NA	Okoro2012	Africa	Mozambique	2003	Human	Blood	ERS007619	0	1	0	0	0	1	0	1	0	0	0	1	0	0	0	1	1	0	0	1	0	0	0	0	0	1	0	1	1	1	0	1	1	1	1	0	0	0	-
P30	313	II	NA	Okoro2012	Africa	Mali	2005	Human	Blood	ERS005116	0	1	0	0	0	1	0	1	0	0	0	1	0	0	0	1	1	0	0	1	0	0	0	0	0	1	0	1	0	1	0	1	1	1	1	0	0	0	-
P51	313	II	NA	Okoro2012	Africa	Mali	2006	Human	Blood	ERS007478	0	1	0	0	0	1	0	1	0	0	0	1	0	0	0	1	1	0	0	1	0	0	0	0	0	1	0	1	1	1	0	1	1	1	1	0	0	0	-
P62	313	II	NA	Okoro2012	Africa	Mali	2005	Human	Blood	ERS007476	0	1	0	0	0	1	0	1	0	0	0	1	0	0	0	1	1	0	0	1	0	0	0	0	0	1	0	1	1	1	0	1	1	1	1	0	0	0	-
P73	313	II	NA	Okoro2012	Africa	Mali	2005	Human	Blood	ERS007477	0	1	0	0	0	1	0	1	0	0	0	1	0	0	0	1	1	0	0	1	0	0	0	0	0	1	0	1	1	1	0	1	1	1	1	0	0	0	-
P78	313	II	NA	Okoro2012	Africa	Mali	2005	Human	Blood	ERS007475	0	1	0	0	0	1	0	1	0	0	0	1	0	0	0	1	1	0	0	1	0	0	0	0	0	1	0	1	1	1	0	1	1	1	1	0	0	0	-
PO1124	313	II	NA	Okoro2012	Africa	Nigeria	2010	Human	Blood	ERS009025	0	1	0	0	0	1	0	1	0	0	0	1	0	0	0	1	1	0	0	1	0	0	0	0	0	1	0	1	1	0	0	1	1	0	0	0	0	0	-
PO1140	313	II	NA	Okoro2012	Africa	Nigeria	2010	Human	Blood	ERS009026	0	1	0	0	0	1	0	1	0	0	0	1	0	0	0	1	1	0	0	1	0	0	0	0	0	1	0	1	1	1	0	1	1	1	1	0	0	0	-
PO1276	313	II	NA	Okoro2012	Africa	Nigeria	2010	Human	Blood	ERS009027	0	1	0	0	0	1	0	1	0	0	0	1	0	0	0	1	1	0	0	1	0	0	0	0	0	1	0	1	1	1	0	1	1	1	1	0	0	0	-
PO609	313	II	NA	Okoro2012	Africa	Nigeria	2009	Human	Blood	ERS009024	0	1	0	0	0	1	0	1	0	0	0	1	0	0	0	1	1	0	0	1	0	0	0	0	0	1	0	1	1	1	0	1	1	1	1	0	0	0	-
Q134A	313	II	NA	Okoro2012	Africa	Malawi	2002	Human	Blood	ERS033111	0	1	0	0	0	1	0	1	0	0	0	1	0	0	0	1	1	0	0	1	0	0	0	0	0	1	0	1	1	1	0	1	1	1	1	0	0	0	-
Q134F9	313	II	NA	Okoro2012	Africa	Malawi	2002	Human	Blood	ERS033123	0	1	0	0	0	1	0	1	0	0	0	1	0	0	0	1	1	0	0	1	0	0	0	0	0	1	0	1	1	1	0	1	1	1	1	0	0	0	-
Q175A	313	II	NA	Okoro2012	Africa	Malawi	2002	Human	Blood	ERS033114	0	1	0	0	0	1	0	1	0	0	0	1	0	0	0	1	1	0	0	1	0	0	0	0	0	1	0	1	1	1	0	1	1	1	1	0	0	0	-
Q175F6	313	I	NA	Okoro2012	Africa	Malawi	2003	Human	Blood	ERS033126	0	1	0	1	0	0	0	0	0	0	0	1	0	1	0	1	1	0	0	0	0	0	0	1	0	1	0	1	1	1	0	1	1	1	0	0	0	0	-
Q18F3_S	313	II	NA	Okoro2012	Africa	Malawi	2005	Human	Stool	ERS033124	0	1	0	0	0	1	0	1	0	0	0	1	0	0	0	1	1	0	0	1	0	0	0	0	0	1	0	1	1	1	0	1	1	1	1	0	0	0	-
Q255F4	313	II	NA	Okoro2012	Africa	Malawi	2003	Human	Blood	ERS033127	0	1	0	0	0	1	0	1	0	0	0	1	0	0	0	1	1	0	0	1	0	0	0	0	0	1	0	1	1	0	0	1	1	1	1	0	0	0	-
Q258F4	313	II	NA	Okoro2012	Africa	Malawi	2003	Human	Blood	ERS033128	0	1	0	0	0	1	0	1	0	0	0	1	0	0	0	1	1	0	0	1	0	0	0	0	0	1	0	1	1	1	0	1	1	1	1	0	0	0	-
Q285A	313	II	NA	Okoro2012	Africa	Malawi	2002	Human	Blood	ERS033117	0	1	0	0	0	1	0	1	0	0	0	1	0	0	0	1	1	0	0	1	0	0	0	0	0	1	0	1	1	1	0	1	1	1	1	0	0	0	-
Q285F5	313	II	NA	Okoro2012	Africa	Malawi	2005	Human	Blood	ERS033129	0	1	0	0	0	1	0	1	0	0	0	1	0	0	0	1	1	0	0	1	0	0	0	0	0	1	0	1	1	1	0	1	1	1	1	0	0	0	-
Q303F5	313	II	NA	Okoro2012	Africa	Malawi	2004	Human	Blood	ERS033130	0	1	0	0	0	1	0	1	0	0	0	1	0	0	0	1	1	0	0	1	0	0	0	0	0	1	0	1	1	1	0	1	1	1	1	0	0	0	-
Q340A	313	II	NA	Okoro2012	Africa	Malawi	2002	Human	Blood	ERS033119	0	1	0	0	0	1	0	1	0	0	0	1	0	0	0	1	1	0	0	1	0	0	0	0	0	1	0	1	1	1	0	1	1	1	1	0	1	0	-
Q340F4	313	II	NA	Okoro2012	Africa	Malawi	2004	Human	Blood	ERS033131	0	1	0	0	0	1	0	1	0	0	0	1	0	0	0	1	1	0	0	1	0	0	0	0	0	1	0	1	1	1	0	1	1	1	1	0	1	0	-
Q363A	313	II	NA	Okoro2012	Africa	Malawi	2002	Human	Blood	ERS033120	0	1	0	0	0	1	0	1	0	0	0	1	0	0	0	1	1	0	0	1	0	0	0	0	0	1	0	1	1	1	0	1	1	1	1	0	0	0	-
Q363F3	313	II	NA	Okoro2012	Africa	Malawi	2003	Human	Blood	ERS033132	0	1	0	0	0	1	0	1	0	0	0	1	0	0	0	1	1	0	0	1	0	0	0	0	0	1	0	1	1	1	0	1	1	1	1	0	0	0	-
Q367A	313	II	NA	Okoro2012	Africa	Malawi	2002	Human	Blood	ERS033121	0	1	0	0	0	1	0	1	0	0	0	1	0	0	0	1	1	0	0	1	0	0	0	0	0	1	0	1	1	1	0	1	1	1	1	0	0	0	-
Q367F2	313	II	NA	Okoro2012	Africa	Malawi	2003	Human	Blood	ERS033133	0	1	0	0	0	1	0	1	0	0	0	1	0	0	0	1	1	0	0	1	0	0	0	0	0	1	0	1	1	1	0	1	1	1	1	0	0	0	-
SARA1	19	-	NA	Okoro2012-ref13-54	North America	Mexico	NA	Human	Stool	ERS007499	0	1	0	0	0	0	0	0	0	0	0	1	0	0	0	0	0	0	0	0	0	0	0	0	0	1	0	1	1	0	0	1	1	0	0	0	0	0	-
SARA10	19	-	NA	Okoro2012-ref13-54	North America	USA-CA	1987	Opposum	Unspecified	ERS007508	0	1	0	0	0	0	0	0	0	0	0	1	0	0	0	0	1	0	0	0	0	0	0	0	0	1	0	1	1	1	0	1	1	1	0	0	0	0	-
SARA11	19	-	NA	Okoro2012-ref13-54	South-east Asia	Thailand	NA	unspecified	Unspecified	ERS007509	0	1	0	0	0	0	0	0	0	0	0	1	0	0	0	0	0	0	0	0	0	0	0	0	0	1	0	1	1	1	0	1	1	0	0	0	0	0	-
SARA12	19	-	NA	Okoro2012-ref13-54	North America	USA-LA	1987	Horse	Unspecified	ERS007510	0	1	0	0	0	0	0	0	0	0	0	1	0	0	0	0	0	0	0	0	0	0	0	0	0	1	0	1	1	1	0	1	1	0	0	0	0	0	-
SARA2	19	-	NA	Okoro2012-ref13-54	Europe	United Kingdom	1946	Laboratory strain	Unspecified	ERS007500	0	1	0	0	0	0	0	0	0	0	0	1	0	0	0	0	0	0	0	0	0	0	0	0	0	1	0	1	1	1	0	1	1	0	0	0	0	0	-
SARA3	19	-	NA	Okoro2012-ref13-54	North America	USA-RI	1987	Horse	Unspecified	ERS007501	0	1	0	0	0	0	0	0	0	0	0	1	0	0	0	0	0	0	0	0	0	0	0	0	0	1	0	1	1	1	0	1	1	0	0	0	0	0	-?
SARA4	19	-	NA	Okoro2012-ref13-54	North America	USA-IN	1986	Rabbit	Unspecified	ERS007502	0	1	0	0	0	0	0	0	0	0	0	1	0	0	0	1	0	0	0	0	0	0	0	0	0	1	0	1	1	1	0	1	1	0	1	0	0	0	-
SARA5	19	-	NA	Okoro2012-ref52	Europe	Mongolia	NA	unspecified	Unspecified	ERS007503	0	1	0	0	0	1	0	1	0	0	0	1	0	0	0	0	0	0	0	0	0	0	0	0	0	1	1	1	1	1	0	1	1	0	1	0	0	0	-
SARA9	98	-	NA	Okoro2012-ref13-54	North America	USA-CA	1987	Parrot	Unspecified	ERS007507	0	1	0	0	0	0	0	0	0	0	0	1	0	0	0	0	1	0	0	0	0	0	0	0	0	1	0	1	1	1	0	1	1	1	0	0	0	0	-
U276	19	-	NA	Okoro2012	Europe	United Kingdom	2009	Human	Stool	ERS007600	0	1	0	0	0	0	0	0	0	0	0	1	0	0	0	0	0	0	0	0	0	0	0	0	0	1	0	1	1	1	0	1	1	0	0	0	0	0	-
U277	568	-	NA	Okoro2012	Europe	United Kingdom	2009	Human	Stool	ERS007602	0	1	0	0	0	0	0	0	0	0	0	1	0	0	0	0	0	0	0	0	0	0	0	0	0	1	0	1	1	1	0	1	1	0	0	0	0	0	-?
U288	19	-	NA	Okoro2012	Europe	United Kingdom	2009	Human	Stool	ERS007604	0	1	0	0	0	1	0	1	0	0	0	1	0	0	0	1	1	1	0	0	0	1	0	0	0	1	0	1	1	1	0	1	1	0	1	1	0	0	FrepB_F_FrepB*
U302	19	-	NA	Okoro2012	Europe	United Kingdom	2009	Human	Stool	ERS007606	0	1	0	0	0	0	0	0	1	0	0	1	0	0	0	0	1	1	0	0	0	0	0	0	1	1	0	1	1	1	0	1	1	0	0	0	0	0	-
U310	19	-	NA	Okoro2012	Europe	United Kingdom	2009	Human	Stool	ERS007608	0	1	0	0	0	0	0	0	0	0	0	1	0	0	0	0	0	0	0	0	0	0	0	0	0	1	0	1	1	1	0	1	1	0	0	0	0	0	-
U313	19	-	NA	Okoro2012	Europe	United Kingdom	2008	Human	Stool	ERS007611	0	1	0	0	0	0	0	0	0	0	0	1	0	0	0	0	0	0	0	0	0	0	0	0	0	1	0	1	1	1	0	1	1	0	0	0	0	0	-
U319	19	-	NA	Okoro2012	Europe	United Kingdom	2008	Human	Stool	ERS007613	0	1	0	0	0	0	0	0	0	0	0	1	0	0	0	0	0	0	0	0	0	0	0	0	0	1	0	1	1	1	0	1	1	0	0	0	0	0	-
[truncated: 8 more columns]
