# Supplementary material for: An African Salmonella Typhimurium ST313 sublineage with extensive drug-resistance and signatures of host adaptation
Source: Nat Commun. 2019 Sep 19;10:4280. doi: 10.1038/s41467-019-11844-z (PMC6753159; doi:10.1038/s41467-019-11844-z)
Supplement: Supplementary file 6 — Supplementary Data 3 [file 41467_2019_11844_MOESM6_ESM.xlsx]

## Sheet: Supplementary Data 3
Compounds	Chemical	Plate	Coefficient	P-value
A01	Negative Control	PM1	-382.536	0.252049
A02	L-Arabinose	PM1	1088.36	0.094695
A03	N-Acetyl-D-Glucosamine	PM1	1269.89	0.093122
A04	D-Saccharic Acid	PM1	-418.401	0.45074
A05	Succinic Acid	PM1	-604.151	0.299521
A06	D-Galactose	PM1	734.177	0.293281
A07	L-Aspartic Acid	PM1	-290.083	0.604349
A08	L-Proline	PM1	-246.495	0.644992
A09	D-Alanine	PM1	-231.948	0.637243
A10	D-Trehalose	PM1	1111.73	0.123804
A11	D-Mannose	PM1	1164.88	0.113458
A12	Dulcitol	PM1	10.3594	0.980371
B01	D-Serine	PM1	-737.818	0.215721
B02	D-Sorbitol	PM1	-73.7969	0.908613
B03	Glycerol	PM1	-306.984	0.629052
B04	L-Fucose	PM1	782.464	0.210321
B05	D-Glucuronic Acid	PM1	-525.219	0.393594
B06	D-Gluconic Acid	PM1	-185.495	0.768894
B07	D L-a-Glycerol-Phosphate	PM1	-30.2135	0.960034
B08	D-Xylose	PM1	-1061.26	0.231658
B09	L-Lactic Acid	PM1	-396.953	0.487485
B10	Sodium Formate	PM1	-220.901	0.441875
B11	D-Mannitol	PM1	905.125	0.167247
B12	L-Glutamic Acid	PM1	-90.6927	0.869502
C01	D-Glucose-6-Phosphate	PM1	-750.359	0.147869
C02	D-Galactonic Acid-g-Lactone	PM1	-6615.49	1.42957e-10
C03	D L-Malic Acid	PM1	-186.021	0.755883
C04	D-Ribose	PM1	44.974	0.941432
C05	Tween 20	PM1	137.906	0.800699
C06	L-Rhamnose	PM1	899.865	0.254039
C07	D-Fructose	PM1	1151.86	0.116201
C08	Acetic Acid	PM1	13.1458	0.981466
C09	D-Glucose	PM1	1215.27	0.0928821
C10	D-Maltose	PM1	335.38	0.598294
C11	D-Melibiose	PM1	-460.865	0.188484
C12	Thymidine	PM1	-152.922	0.766395
D01	L-Asparagine	PM1	-379.74	0.445986
D02	D-Aspartic Acid	PM1	-489.276	0.32293
D03	D-Glucosaminic Acid	PM1	-292.417	0.206249
D04	1 2-Propanediol	PM1	-348.359	0.206457
D05	Tween 40	PM1	156.604	0.78615
D06	a-Keto-Glutaric Acid	PM1	-937.63	0.0809375
D07	a-Keto-Butyric Acid	PM1	40.1771	0.946277
D08	a-Methyl-D-Galactoside	PM1	-937	0.00662859
D09	a-D-Lactose	PM1	-460.271	0.0832849
D10	Lactulose	PM1	-258.906	0.327424
D11	Sucrose	PM1	-109.422	0.599659
D12	Uridine	PM1	178.786	0.73575
E01	L-Glutamine	PM1	-758.417	0.101257
E02	m-Tartaric Acid	PM1	88.2448	0.89418
E03	a-D-Glucose-1-Phosphate	PM1	-184.172	0.764256
E04	D-Fructose-6-Phosphate	PM1	-366.01	0.499278
E05	Tween 80	PM1	-101.49	0.845587
E06	a-Hydroxy-Glutaric Acid-g-Lactone	PM1	-416.104	0.139316
E07	a-Hydroxy-Butyric Acid	PM1	-354.75	0.519737
E08	b-Methyl-D-Glucoside	PM1	-530.818	0.171097
E09	Adonitol	PM1	-501.333	0.0444541
E10	Maltotriose	PM1	559.266	0.343688
E11	2'-Deoxy-Adenosine	PM1	-166.172	0.773186
E12	Adenosine	PM1	10.8646	0.985231
F01	Gly-Asp	PM1	-212.781	0.636534
F02	Citric Acid	PM1	-39.9531	0.93968
F03	myo-Inositol	PM1	-244.141	0.616034
F04	D-Threonine	PM1	-733.26	0.0923769
F05	Fumaric Acid	PM1	-127.906	0.823536
F06	Bromo-Succinic Acid	PM1	496.104	0.352831
F07	Propionic Acid	PM1	-24.8177	0.963759
F08	Mucic Acid	PM1	38.6563	0.944386
F09	Glycolic Acid	PM1	-182.562	0.390145
F10	Glyoxylic Acid	PM1	667.25	0.459137
F11	D-Cellobiose	PM1	-1180.33	0.175033
F12	Inosine	PM1	177.594	0.755478
G01	Gly-Glu	PM1	-316.776	0.51339
G02	Tricarballylic Acid	PM1	-497.74	0.355403
G03	L-Serine	PM1	-396.443	0.472007
G04	L-Threonine	PM1	-1370.39	0.00180081
G05	L-Alanine	PM1	-395.849	0.451013
G06	Ala-Gly	PM1	-366.677	0.493668
G07	Acetoacetic Acid	PM1	-684.953	0.141025
G08	N-Acetyl-b-D-Mannosamine	PM1	-98.7604	0.860079
G09	Mono-Methyl Succinate	PM1	-1340.28	0.00243844
G10	Methyl Pyruvate	PM1	-223.13	0.663881
G11	D-Malic Acid	PM1	1075.88	0.0290458
G12	L-Malic Acid	PM1	667.552	0.142976
H01	Gly-Pro	PM1	-104.052	0.84093
H02	p-Hydroxy-Phenylacetic Acid	PM1	1929.32	0.121465
H03	m-Hydroxy-Phenylacetic Acid	PM1	1725.59	0.163594
H04	Tyramine	PM1	1691.83	0.15823
H05	D-Psicose	PM1	-465.396	0.323386
H06	L-Lyxose	PM1	142.76	0.771065
H07	Glucuronamide	PM1	-820.943	0.0419681
H08	Pyruvic Acid	PM1	-382.542	0.484557
H09	L-Galactonic Acid-g-Lactone	PM1	-646.943	0.0387097
H10	D-Galacturonic Acid	PM1	-618.75	0.0465096
H11	b-Phenylethylamine	PM1	-458.609	0.172706
H12	Ethanolamine	PM1	-107.854	0.61903
A01	Negative Control	PM2	-560.203	0.122927
A02	Chondroitin Sulfate C	PM2	-345.635	0.125803
A03	a-Cyclodextrin	PM2	-871.052	0.0114043
A04	b-Cyclodextrin	PM2	-619.807	0.0242231
A05	g-Cyclodextrin	PM2	-811.729	0.0161754
A06	Dextrin	PM2	-2050.19	0.00154517
A07	Gelatin	PM2	-703.844	0.016039
A08	Glycogen	PM2	-826.776	0.0169103
A09	Inulin	PM2	-651.479	0.103781
A10	Laminarin	PM2	-448.146	0.665699
A11	Mannan	PM2	-900.583	0.00392247
A12	Pectin	PM2	-964.318	0.00371622
B01	N-Acetyl-D-Galactosamine	PM2	-441.292	0.192921
B02	N-Acetyl-Neuraminic Acid	PM2	320.979	0.697511
B03	b-D-Allose	PM2	27.2344	0.86906
B04	Amygdalin	PM2	-399.948	0.102981
B05	D-Arabinose	PM2	-1094.9	0.0137389
B06	D-Arabitol	PM2	-427.562	0.096274
B07	L-Arabitol	PM2	-737.484	0.0412112
B08	Arbutin	PM2	-328.391	0.109491
B09	2-Deoxy-D-Ribose	PM2	223.245	0.581749
B10	m-Erythritol	PM2	-265.427	0.163023
B11	D-Fucose	PM2	-714.583	0.0346428
B12	3-O-b-D-Galactopyranosyl-D-Arabinose	PM2	-1026.54	0.163003
C01	b-Gentiobiose	PM2	-477.521	0.176408
C02	L-Glucose	PM2	72.8333	0.918456
C03	D-Lactitol	PM2	-631.531	0.0409899
C04	D-Melezitose	PM2	-798.354	0.00608769
C05	Maltitol	PM2	-542.417	0.0463111
C06	a-Methyl-D-Glucoside	PM2	-682.849	0.00498475
C07	b-Methyl-D-Galactoside	PM2	-664.677	0.0467758
C08	3-O-Methyl-D-Glucose	PM2	-285.625	0.235239
C09	b-Methyl-D-Glucuronic Acid	PM2	-875.109	0.0382191
C10	a-Methyl-D-Mannoside	PM2	-640.542	0.0105515
C11	b-Methyl-D-Xylopyranoside	PM2	-390.26	0.0699142
C12	Palatinose	PM2	-144.812	0.580764
D01	D-Raffinose	PM2	-381.062	0.245194
D02	D-Salicin	PM2	-470.938	0.11036
D03	Sedoheptulosan	PM2	-631.807	0.0439411
D04	L-Sorbose	PM2	-435.984	0.0467184
D05	Stachyose	PM2	-413.901	0.0971924
D06	D-Tagatose	PM2	354.438	0.595382
D07	Turanose	PM2	-1156.59	0.014085
D08	Xylitol	PM2	-647.714	0.0399204
D09	N-Acetyl-D-Glucosaminitol	PM2	-321.187	0.151166
D10	g-Amino-n-Butyric Acid	PM2	-150.146	0.370356
D11	d-Amino-Valeric Acid	PM2	-152.927	0.477763
D12	Butyric Acid	PM2	-279.198	0.417478
E01	Capric Acid	PM2	-172.312	0.468183
E02	Caproic Acid	PM2	-161.953	0.633583
E03	Citraconic Acid	PM2	-106.922	0.683248
E04	D-Citramalic Acid	PM2	-200.302	0.480461
E05	D-Glucosamine	PM2	515.036	0.420286
E06	2-Hydroxy-Benzoic Acid	PM2	102.948	0.319668
E07	4-Hydroxy-Benzoic Acid	PM2	-292.328	0.135796
E08	b-Hydroxy-Butyric Acid	PM2	-161.656	0.443923
E09	g-Hydroxy-Butyric Acid	PM2	-98.8646	0.462245
E10	a-Keto-Valeric Acid	PM2	-130.255	0.30217
E11	Itaconic Acid	PM2	753.474	0.251721
E12	5-Keto-D-Gluconic Acid	PM2	305.969	0.527141
F01	D-Lactic Acid Methyl Ester	PM2	281.49	0.729349
F02	Malonic Acid	PM2	-466.438	0.0990346
F03	Melibionic Acid	PM2	-672.391	0.0497158
F04	Oxalic Acid	PM2	-296.203	0.323332
F05	Oxalomalic Acid	PM2	86.1875	0.791927
F06	Quinic Acid	PM2	-277.297	0.251626
F07	D-Ribono-1 4-Lactone	PM2	-271.552	0.215911
F08	Sebacic Acid	PM2	-160.469	0.436521
F09	Sorbic Acid	PM2	-376.339	0.303225
F10	Succinamic Acid	PM2	-644.547	0.0201926
F11	D-Tartaric Acid	PM2	-378.745	0.4821
F12	L-Tartaric Acid	PM2	-354.714	0.127694
G01	Acetamide	PM2	-239.255	0.337888
G02	L-Alaninamide	PM2	-1384.04	0.0830413
G03	N-Acetyl-L-Glutamic Acid	PM2	-98.9948	0.639149
G04	L-Arginine	PM2	-249.047	0.32703
G05	Glycine	PM2	-418.156	0.32144
G06	L-Histidine	PM2	448.115	0.379128
G07	L-Homoserine	PM2	113.562	0.334088
G08	L-Hydroxyproline	PM2	-1072.96	0.0350749
G09	L-Isoleucine	PM2	35.3438	0.66968
G10	L-Leucine	PM2	-26.026	0.836552
G11	L-Lysine	PM2	-268.542	0.221317
G12	L-Methionine	PM2	-444.875	0.129892
H01	L-Ornithine	PM2	74.5781	0.745036
H02	L-Phenylalanine	PM2	-196.656	0.495487
H03	L-Pyroglutamic Acid	PM2	-117.427	0.737967
H04	L-Valine	PM2	-163.042	0.579503
H05	D,L-Carnitine	PM2	8.88021	0.973847
H06	Butylamine [sec]	PM2	-154.844	0.607006
H07	D,L-Octopamine	PM2	-145.776	0.607243
H08	Putrescine	PM2	120.016	0.624004
H09	Dihydroxy-Acetone	PM2	-223.635	0.839416
H10	2,3-Butanediol	PM2	-82.0833	0.704001
H11	2,3-Butanedione	PM2	99.2813	0.762318
H12	3-Hydroxy-2-Butanone	PM2	-912.214	0.0244036
