# Supplementary material for: An African Salmonella Typhimurium ST313 sublineage with extensive drug-resistance and signatures of host adaptation
Source: Nat Commun. 2019 Sep 19;10:4280. doi: 10.1038/s41467-019-11844-z (PMC6753159; doi:10.1038/s41467-019-11844-z)
Supplement: Supplementary file 7 — Source Data [file 41467_2019_11844_MOESM7_ESM.xlsx]

## Sheet: Figure 6a
Figure 6a	Invasiveness index
		Strain	Invasiveness_index	Lineage
		A270	0.809	Non-ST313
		DT56	0.2341	Non-ST313
		DT99	0.2341	Non-ST313
		U313	0.2341	Non-ST313
		U319	0.2341	Non-ST313
		10055_3	0.2254	2.1
		8820_13	0.2238	2.1
		6634_3	0.2222	2
		9266_3	0.2222	2
		10100_3	0.2218	2.1
		10155_3	0.2218	2.1
		10293_3	0.2218	2.1
		10393_3	0.2218	2.1
		10587_3	0.2218	2.1
		10799_3	0.2218	2.1
		10952_3	0.2218	2.1
		11185_3	0.2218	2.1
		11214_3	0.2218	2.1
		11279_3	0.2218	2.1
		11522_3	0.2218	2.1
		11949_3	0.2218	2.1
		11988_3	0.2218	2.1
		12228_3	0.2218	2.1
		11892_3	0.2218	2.1
		11979_3	0.2218	2.1
		15552_3	0.2218	2.1
		17072_3	0.2218	2.1
		17399_3	0.2218	2.1
		17568_3	0.2218	2.1
		18221_3	0.2218	2.1
		18228_3	0.2218	2.1
		4174_4	0.2218	2.1
		7772_3	0.2218	2.1
		7905_3	0.2218	2.1
		8106_3	0.2218	2.1
		8616_3	0.2218	2.1
		9085_3	0.2218	2.1
		8351_3_R	0.2218	2.1
		8866_3	0.2218	2.1
		8874_3	0.2218	2.1
		8977_3	0.2218	2.1
		9060_3	0.2218	2.1
		9460_3	0.2218	2.1
		9713_3	0.2218	2.1
		9745_3	0.2218	2.1
		9780_3	0.2218	2.1
		9849_3	0.2218	2.1
		9963_3	0.2218	2.1
		10142_3	0.2218	2.1
		10308_3	0.2218	2.1
		10433_3	0.2218	2.1
		10958_3	0.2218	2.1
		11198_3	0.2218	2.1
		11428_3	0.2218	2.1
		12155_3	0.2218	2.1
		12306_3	0.2218	2.1
		9114_3	0.2218	2.1
		9673_3	0.2218	2.1
		11658_3	0.2209	2.1
		DT195	0.2141	Non-ST313
		8947	0.2132	2
		8944	0.2132	2
		8942	0.2132	2
		8948	0.2132	2
		8943	0.2132	2
		8945	0.2132	2
		8946	0.2132	2
		5232_4	0.2132	2
		8891	0.2132	2
		P73	0.2121	2
		16755_3	0.2107	2
		2643	0.2104	2
		A38589	0.2096	2
		2735	0.2089	2.1
		PO1276	0.2081	2
		M2815310	0.2067	2
		A32773	0.2063	2
		A16802	0.2059	2
		11711_3	0.2054	2
		12146_3	0.2054	2
		2101	0.2054	2
		9	0.2054	2
		16927_3	0.2054	2
		3198_3	0.2054	2
		3974_3	0.2054	2
		4225_3	0.2054	2
		5390_4	0.2054	2
		5708_3	0.2054	2
		7017_3	0.2054	2
		97	0.2054	2
		706	0.2054	2
		1577	0.2054	2.1
		1582	0.2054	2.1
		D15176	0.2054	2
		D37712	0.2054	2
		D37905	0.2054	2
		D36435	0.2054	2
		D36457	0.2054	2
		A50070	0.2054	2
		A50315	0.2054	2
		D14916	0.2054	2
		J3	0.2054	2
		J17	0.2054	2
		J27	0.2054	2
		C13184	0.2054	2
		A39129	0.2054	2
		A39155	0.2054	2
		P78	0.2054	2
		P62	0.2054	2
		J20	0.2054	2
		I32	0.2054	2
		I7	0.2054	2
		PO1140	0.2054	2
		198U	0.2054	2
		415DRC	0.2054	2
		146U	0.2054	2
		373DRC	0.2054	2
		A54560	0.2054	2
		A54285	0.2054	2
		6948_11	0.2054	2
		8944_3	0.2054	2
		9541_3	0.2054	2
		9936_3	0.2054	2
		D23580	0.2054	2
		12299_3	0.2054	2
		02-03/008	0.2054	2
		BL51	0.2054	2
		A20	0.2046	2
		5529_3	0.2045	2
		D25734	0.2045	2
		D26275	0.2045	2
		666U	0.2045	2
		Q134A	0.2045	2
		Q367A	0.2045	2
		Q340A	0.2045	2
		Q285A	0.2045	2
		Q303F5	0.2045	2
		Q285F5	0.2045	2
		D19828	0.2045	2
		D15759	0.2045	2
		D16287	0.2045	2
		D36225	0.2045	2
		D36807	0.2045	2
		D36448	0.2045	2
		D36632	0.2045	2
		A19741	0.2045	2
		D23769A	0.2045	2
		A24910	0.2045	2
		A32751	0.2045	2
		A38596	0.2045	2
		A39051	0.2045	2
		P51	0.2045	2
		I3	0.2045	2
		I45	0.2045	2
		M2907772	0.2045	2
		M1605206	0.2045	2
		PO609	0.2045	2
		8892	0.2045	2
		9412_3	0.2045	2
		02-03/002	0.2045	2
		05/102	0.2045	2
		07/022	0.2045	2
		BL25	0.2045	2
		Q258F4	0.2039	2
		D15330	0.2039	2
		A40	0.2037	2
		A21	0.2037	2
		D71	0.2037	2
		D83	0.2037	2
		P30	0.2037	2
		PO1124	0.2024	2
		254DRC	0.2015	2
		C5158	0.2011	2
		14DRC	0.2006	2
		D36233	0.199	2
		SARA9	0.1988	Non-ST313
		D37601	0.1984	2
		Q175A	0.1981	2
		Q363F3	0.1981	2
		Q340F4	0.1981	2
		5578	0.197	Non-ST313
		Q255F4	0.1945	2
		D25023	0.1935	2
		Q134F9	0.1935	2
		Q367F2	0.1935	2
		D36099	0.1935	2
		U310	0.1928	Non-ST313
		A357	0.1922	1
		5577	0.1914	1
		LT3	0.1908	Non-ST313
		U288	0.1905	Non-ST313
		LT4	0.1901	Non-ST313
		A018	0.1896	1
		C2167	0.1896	1
		A13198	0.1896	1
		A082	0.1896	1
		A13212	0.1896	1
		A130	0.1896	1
		A16083	0.1896	1
		M1174516	0.1896	1
		M1438312	0.1896	1
		M1560153	0.1896	1
		M1776464	0.1896	1
		M1553285	0.1896	1
		M1111568	0.1896	1
		M1253289	0.1896	1
		M1175849	0.1896	1
		M2815013	0.1893	Non-ST313
		Q18F3_S	0.1892	2
		A4283	0.189	1
		5632	0.1886	Non-ST313
		5634	0.188	Non-ST313
		SARA2	0.1877	Non-ST313
		DT7	0.1874	Non-ST313
		U277	0.1874	Non-ST313
		DT2B	0.187	2
		LT6	0.1863	Non-ST313
		1905U	0.1862	1
		6079U	0.1862	Non-ST313
		LT2	0.1856	Non-ST313
		SARA5	0.1856	Non-ST313
		DT177	0.1855	Non-ST313
		D25646	0.1848	1
		356DRC	0.1847	1
		D25248	0.1847	1
		D22889	0.1847	1
		5576	0.1847	1
		5912	0.1847	1
		5579	0.1847	1
		5581	0.1847	1
		Q175F6	0.1847	1
		C2364	0.1847	1
		A680	0.1847	1
		A3800	0.1847	1
		A4447	0.1847	1
		C2110	0.1847	1
		D11578	0.1847	1
		D15040	0.1847	1
		868U	0.1847	1
		6325U	0.1847	1
		228DRC	0.1847	1
		265DRC	0.1847	1
		958U	0.1847	1
		5897U	0.1847	1
		334U	0.1847	1
		270DRC	0.1847	1
		269DRC	0.1847	1
		Q363A	0.1842	2
		5597	0.1841	1
		SARA1	0.1837	Non-ST313
		DT8	0.1836	Non-ST313
		2017U	0.1826	1
		SARA12	0.1826	Non-ST313
		DT24	0.1803	Non-ST313
		100DRC	0.1796	1
		LT7	0.1785	Non-ST313
		SARA10	0.1785	Non-ST313
		DT120	0.1777	Non-ST313
		DT193	0.1777	Non-ST313
		DT97	0.1777	Non-ST313
		LT5	0.1774	Non-ST313
		DT12	0.1774	Non-ST313
		DT135	0.1751	Non-ST313
		249DRC	0.1745	Non-ST313
		LT1	0.1725	Non-ST313
		SARA3	0.1725	Non-ST313
		SARA11	0.1677	Non-ST313
		U302	0.1677	Non-ST313
		SARA4	0.1657	Non-ST313
		DT1	0.1605	Non-ST313
		LT9	0.1561	Non-ST313
		DT191A	0.1559	Non-ST313
		LT8	0.1537	Non-ST313
		U276	0.1527	Non-ST313
		LT10	0.1518	Non-ST313
		LT11	0.1518	Non-ST313

## Sheet: Figure 6b
Figure 6b	RDAR morphotype
	RDAR morphotype of Salmonella Typhimurium D23580 (top left), asmA knock-out mutant (top right), 10433_3 (bottom left) and yhjK knock-out mutant (bottom right)

## Sheet: Sup4
Supplemental Figure 4	RDAR biofilm
	Strain code	lineage	biofilm color intensity
	97	2	2922958
	12146_3	2	1080042
	6948_11	2	2160856
	9412_3	2	3022373
	5390_4	2	733130
	2735	2.1	1808208
	10055_3	2.1	136
	10100_3	2.1	846
	10142_3	2.1	5713
	10155_3	2.1	1497
	10293_3	2.1	0
	10308_3	2.1	0
	10393_3	2.1	0
	10433_3	2.1	15422
	10587_3	2.1	3089
	10799_3	2.1	4848
	10952_3	2.1	1303
	10958_3	2.1	6025
	11185_3	2.1	630
	11198_3	2.1	1255
	11214_3	2.1	2464
	11279_3	2.1	15773
	11428_3	2.1	1824
	11522_3	2.1	0
	11658_3	2.1	11268
	11892_3	2.1	0
	11949_3	2.1	0
	11979_3	2.1	0
	11988_3	2.1	34
	12155_3	2.1	0
	12228_3	2.1	32
	12306_3	2.1	131830
	15552_3	2.1	0
	17072_3	2.1	0
	17399_3	2.1	2480
	17568_3	2.1	11715
	18221_3	2.1	0
	18228_3	2.1	0
	4174_4	2.1	378
	7772_3	2.1	0
	7905_3	2.1	0
	8106_3	2.1	0
	8351_3_R	2.1	14855
	8616_3	2.1	233
	8820_13	2.1	0
	8866_3	2.1	0
	8874_3	2.1	64
	8977_3	2.1	0
	9060_3	2.1	1175
	9085_3	2.1	0
	9114_3	2.1	0
	9460_3	2.1	0
	9673_3	2.1	64
	9713_3	2.1	31
	9745_3	2.1	0
	9780_3	2.1	67
	9849_3	2.1	63
	9963_3	2.1	1146
	9	2	2916099
	706	2	2586059
	1577	2	0
	1582	2	0
	2101	2	0
	2643	2	2224743
	10102_3	2	14197
	11711_3	2	2546847
	12299_3	2	10276
	16755_3	2	1830416
	16927_3	2	2863397
	3198_3	2	3491258
	3974_3	2	2729038
	4225_3	2	2981707
	5232_4	2	3206270
	5529_3	2	2141113
	5708_3	2	2590782
	6634_3	2	1793585
	7017_3	2	34
	8944_3	2	17889
	9266_3	2	3086113
	9541_3	2	0
	9936_3	2	492

## Sheet: Sup7
Supplemental Figure 7	THP-1 macrophage infection
	Replicate 1												Replicate 2												Replicate 3
	T1 hour			Tech replicate									T1 hour			Tech replicate									T1 hour			Tech replicate
	Strain + replicate	1	2	3	4	5	Average colonies per replicate	Dilution	CFU/ml (corrected to dilution)	Avg CFU/ml per strain	LOG CFU/ml per strain		Strain + replicate	1	2	3	4	5	Average colonies per replicate	Dilution	CFU/ml (corrected to dilution)	Avg CFU/ml per strain	LOG CFU/ml per strain		Strain + replicate	1	2	3	4	5	Average colonies per replicate	Dilution	CFU/ml (corrected to dilution)	Avg CFU/ml per strain	LOG CFU/ml per strain
SL1344 WT	1a	22	28	21	23	27	24.2	-2	242000	201333	5.30392		1a	32	32	27	34	40	33	-2	330000	296667	5.47227		1a	13	8	8	6	7	8.4	-2	84000	73333.3	4.8653
	1b	23	17	9	13	17	15.8	-2	158000				1b	32	26	21	30	24	26.6	-2	266000				1b	11	4	9	9	8	8.2	-2	82000
	1c	13	28	18	24	19	20.4	-2	204000				1c	28	27	33	29	30	29.4	-2	294000				1c	3	7	5	9	3	5.4	-2	54000
D23580	2a	13	11	12	14	15	13	-2	130000	128000	5.10721		2a	34	19	20	24	28	25	-2	250000	258667	5.41274		2a	9	9	5	7	13	8.6	-2	86000	84000	4.92428
	2b	15	12	18	12	12	13.8	-2	138000				2b	27	31	25	20	23	25.2	-2	252000				2b	10	11	4	5	8	7.6	-2	76000
	2c	11	14	12	11	10	11.6	-2	116000				2c	29	19	34	24	31	27.4	-2	274000				2c	7	13	8	9	8	9	-2	90000
2101	3a	9	9	8	2	18	9.2	-2	92000	77333.3	4.88837		3a	27	25	15	28	24	23.8	-2	238000	252667	5.40255		3a	7	4	7	2	6	5.2	-2	52000	60000	4.77815
	3b	12	8	8	5	7	8	-2	80000				3b	20	31	25	26	34	27.2	-2	272000				3b	7	1	7	10	4	5.8	-2	58000
	3c	5	7	4	8	6	6	-2	60000				3c	19	28	29	31	17	24.8	-2	248000				3c	6	7	8	6	8	7	-2	70000
9266/3	4a	6	8	10	5	10	7.8	-2	78000	67333.3	4.82823		4a	12	12	11	12	17	12.8	-2	128000	105333	5.02257		4a	23	21	27	21	29	24.2	-1	24200	20666.7	4.31527
	4b	7	10	3	6	4	6	-2	60000				4b	6	9	11	9	10	9	-2	90000				4b	18	19	20	22	22	20.2	-1	20200
	4c	3	7	9	6	7	6.4	-2	64000				4c	11	9	12	6	11	9.8	-2	98000				4c	15	19	23	18	13	17.6	-1	17600
12299/3	5a	25	20	28	27	29	25.8	-2	258000	235333	5.37168		5a	20	20	23	32	25	24	-2	240000	268000	5.42813		5a	14	4	8	6	9	8.2	-2	82000	78000	4.89209
	5b	18	24	17	23	22	20.8	-2	208000				5b	30	25	22	39	36	30.4	-2	304000				5b	8	7	7	5	8	7	-2	70000
	5c	21	26	22	29	22	24	-2	240000				5c	21	25	23	30	31	26	-2	260000				5c	9	8	11	5	8	8.2	-2	82000
6948/11	6a	28	36	44	39	47	38.8	-2	388000	405333	5.60781		6a	8	6	11	5	3	6.6	-3	660000	526667	5.72154		6a	11	19	16	18	16	16	-2	160000	158667	5.20049
	6b	40	33	44	36	43	39.2	-2	392000				6b	4	6	2	3	5	4	-3	400000				6b	20	13	11	22	18	16.8	-2	168000
	6c	34	49	42	51	42	43.6	-2	436000				6c	6	4	5	2	9	5.2	-3	520000				6c	8	12	23	15	16	14.8	-2	148000
9412/3	7a	16	16	22	21	8	16.6	-2	166000	161333	5.20772		7a	15	17	20	17	20	17.8	-2	178000	170667	5.23215		7a	27	30	38	35	25	31	-1	31000	25200	4.4014
	7b	16	15	19	16	25	18.2	-2	182000				7b	17	21	10	16	13	15.4	-2	154000				7b	16	20	22	36	27	24.2	-1	24200
	7c	10	15	16	11	16	13.6	-2	136000				7c	15	21	14	27	13	18	-2	180000				7c	15	16	19	26	26	20.4	-1	20400
10055/3	8a	18	15	17	15	15	16	-2	160000	162000	5.20952		8a	12	11	17	14	11	13	-2	130000	136667	5.13566		8a	32	45	22	27	33	31.8	-1	31800	29466.7	4.46933
	8b	16	14	16	22	13	16.2	-2	162000				8b	14	13	10	15	15	13.4	-2	134000				8b	26	29	29	27	31	28.4	-1	28400
	8c	21	15	14	16	16	16.4	-2	164000				8c	13	9	17	19	15	14.6	-2	146000				8c	28	28	30	27	28	28.2	-1	28200
8866/3	9a	15	14	11	12	17	13.8	-1	13800	39800	4.59988		9a	26	22	16	25	31	24	-1	24000	24666.7	4.39211		9a	29	30	28	27	25	27.8	N	2780	2993.33	3.47616
	9b	25	15	27	18	13	19.6	-1	19600				9b	24	26	26	22	24	24.4	-1	24400				9b	31	37	29	32	25	30.8	N	3080
	9c	7	9	7	12	8	8.6	-2	86000				9c	18	23	25	31	31	25.6	-1	25600				9c	29	31	32	34	30	31.2	N	3120
12155/3	10a	33	27	32	32	32	31.2	0	3120	3486.67	3.54241		10a	13	8	12	11	11	11	-1	11000	12066.7	4.08159		10a	13	9	8	15	15	12	N	1200	1660	3.22011
	10b	28	38	36	32	31	33	0	3300				10b	14	14	14	18	14	14.8	-1	14800				10b	11	19	19	22	22	18.6	N	1860
	10c	37	38	35	43	49	40.4	0	4040				10c	12	13	8	11	8	10.4	-1	10400				10c	19	21	17	21	18	19.2	N	1920
10393/3	11a	13	11	14	11	21	14	-2	140000	130000	5.11394		11a	9	10	16	8	10	10.6	-2	106000	110667	5.04402		11a	24	27	25	23	14	22.6	-1	22600	27133.3	4.4335
	11b	9	10	13	11	11	10.8	-2	108000				11b	7	15	9	15	12	11.6	-2	116000				11b	29	30	27	24	28	27.6	-1	27600
	11c	14	19	12	13	13	14.2	-2	142000				11c	10	14	11	10	10	11	-2	110000				11c	34	30	32	29	31	31.2	-1	31200
10433/3	12a	17	20	13	18	15	16.6	-2	166000	180667	5.25688		12a	13	13	21	14	10	14.2	-2	142000	140667	5.14819		12a	35	30	24	19	28	27.2	-1	27200	30533.3	4.48477
	12b	16	20	21	14	14	17	-2	170000				12b	13	16	11	11	18	13.8	-2	138000				12b	30	26	31	33	18	27.6	-1	27600
	12c	26	14	16	26	21	20.6	-2	206000				12c	14	16	14	16	11	14.2	-2	142000				12c	43	36	38	36	31	36.8	-1	36800
	T6 hours			Tech replicate									T6 hours			Tech replicate									T6 hours			Tech replicate
	Strain + replicate	1	2	3	4	5	Avg per replicate	Dilution	CFU/ml (corrected to dilution)	Avg CFU/ml per strain	LOG CFU/ml per strain		Strain + replicate	1	2	3	4	5	Avg per replicate	Dilution	CFU/ml (corrected to dilution)	Avg CFU/ml per strain	LOG CFU/ml per strain		Strain + replicate	1	2	3	4	5	Avg per replicate	Dilution	CFU/ml (corrected to dilution)	Avg CFU/ml per strain	LOG CFU/ml per strain
SL1344 WT	1a	25	34	27	34	26	29.2	-2	292000	284667	5.45434		1a	5	5	4	6	2	4.4	-3	440000	540000	5.73239		1a	26	14	23	29	23	23	-2	230000	204000	5.30963
	1b	31	35	29	24	24	28.6	-2	286000				1b	3	7	4	7	2	4.6	-3	460000				1b	15	19	18	17	23	18.4	-2	184000
	1c	31	29	27	26	25	27.6	-2	276000				1c	7	6	8	13	2	7.2	-3	720000				1c	22	18	15	18	26	19.8	-2	198000
D23580	2a	32	34	33	38	40	35.4	-2	354000	375333	5.57442		2a	10	11	7	7	11	9.2	-3	920000	1.17333e+06	6.06942		2a	34	35	28	32	36	33	-2	330000	308000	5.48855
	2b	36	32	36	38	41	36.6	-2	366000				2b	13	16	12	11	10	12.4	-3	1240000				2b	31	26	27	29	32	29	-2	290000
	2c	46	42	44	35	36	40.6	-2	406000				2c	16	14	7	11	20	13.6	-3	1360000				2c	31	34	28	34	25	30.4	-2	304000
2101	3a	32	36	36	27	29	32	-2	320000	317333	5.50152		3a	17	13	13	12	18	14.6	-3	1460000	1360000	6.13354		3a	17	28	31	29	29	26.8	-2	268000	293333	5.46736
	3b	32	36	34	38	31	34.2	-2	342000				3b	10	13	12	19	18	14.4	-3	1440000				3b	28	26	36	33	33	31.2	-2	312000
	3c	31	27	31	30	26	29	-2	290000				3c	12	15	8	15	9	11.8	-3	1180000				3c	32	30	34	36	18	30	-2	300000
9266/3	4a	24	25	19	21	25	22.8	-2	228000	208000	5.31806		4a	6	7	13	9	8	8.6	-3	860000	840000	5.92428		4a	8	15	10	12	9	10.8	-2	108000	106667	5.02803
	4b	23	25	14	14	22	19.6	-2	196000				4b	10	9	7	4	7	7.4	-3	740000				4b	14	14	11	8	12	11.8	-2	118000
	4c	16	26	20	22	16	20	-2	200000				4c	9	6	16	9	6	9.2	-3	920000				4c	7	8	9	9	14	9.4	-2	94000
12299/3	5a	7	9	12	8	9	9	-3	900000	753333	5.87699		5a	11	10	11	15	9	11.2	-3	1120000	1380000	6.13988		5a	5	5	7	4	4	5	-3	500000	466667	5.66901
	5b	6	12	6	7	7	7.6	-3	760000				5b	22	20	16	13	19	18	-3	1800000				5b	6	3	4	5	6	4.8	-3	480000
	5c	5	8	5	6	6	6	-3	600000				5c	10	8	13	14	16	12.2	-3	1220000				5c	6	2	7	4	2	4.2	-3	420000
6948/11	6a	10	17	14	8	22	14.2	-3	1420000	1.44667e+06	6.16037		6a	18	15	17	29	24	20.6	-3	2060000	2.06667e+06	6.31527		6a	8	9	13	15	13	11.6	-3	1160000	1160000	6.06446
	6b	11	21	17	14	18	16.2	-3	1620000				6b	20	27	19	14	23	20.6	-3	2060000				6b	7	12	8	7	9	8.6	-3	860000
	6c	18	18	15	5	9	13	-3	1300000				6c	20	21	12	24	27	20.8	-3	2080000				6c	11	14	12	19	17	14.6	-3	1460000
9412/3	7a	5	7	7	9	6	6.8	-3	680000	760000	5.88081		7a	7	6	7	3	7	6	-3	600000	826667	5.91733		7a	17	17	20	28	22	20.8	-2	208000	182000	5.26007
	7b	10	8	9	11	12	10	-3	1000000				7b	12	10	8	14	9	10.6	-3	1060000				7b	20	16	20	18	14	17.6	-2	176000
	7c	9	8	7	4	2	6	-3	600000				7c	8	7	10	9	7	8.2	-3	820000				7c	20	13	20	18	10	16.2	-2	162000
10055/3	8a	8	8	13	6	6	8.2	-3	820000	700000	5.8451		8a	10	11	5	9	9	8.8	-3	880000	753333	5.87699		8a	25	23	18	21	16	20.6	-2	206000	205333	5.31246
	8b	7	2	5	3	13	6	-3	600000				8b	7	11	9	8	4	7.8	-3	780000				8b	21	27	25	22	21	23.2	-2	232000
	8c	9	4	6	8	7	6.8	-3	680000				8c	9	6	4	7	4	6	-3	600000				8c	14	17	18	20	20	17.8	-2	178000
8866/3	9a	2	7	6	6	6	5.4	-2	54000	50000	4.69897		9a	9	8	3	11	14	9	-2	90000	82666.7	4.91733		9a	6	10	10	4	9	7.8	-1	7800	7000	3.8451
	9b	5	6	5	3	8	5.4	-2	54000				9b	8	7	5	8	10	7.6	-2	76000				9b	6	4	10	5	7	6.4	-1	6400
	9c	4	4	5	5	3	4.2	-2	42000				9c	7	7	8	12	7	8.2	-2	82000				9c	7	7	7	7	6	6.8	-1	6800
12155/3	10a	5	5	3	3	4	4	-2	40000	32533.3	4.51233		10a	9	7	4	3	5	5.6	-2	56000	68666.7	4.83675		10a	22	20	31	25	31	25.8	N	2580	2673.33	3.42705
	10b	23	18	26	28	18	22.6	-1	22600				10b	5	11	5	11	3	7	-2	70000				10b	30	31	18	20	14	22.6	N	2260
	10c	35	40	33	30	37	35	-1	35000				10c	5	6	9	7	13	8	-2	80000				10c	33	33	28	36	29	31.8	N	3180
10393/3	11a	42	44	46	42	42	43.2	-2	432000	790667	5.89799		11a	4	7	7	7	9	6.8	-3	680000	786667	5.89579		11a	21	23	24	24	27	23.8	-2	238000	239333	5.379
	11b	6	9	6	9	11	8.2	-3	820000				11b	7	8	7	8	8	7.6	-3	760000				11b	28	24	23	25	17	23.4	-2	234000
	11c	10	13	12	11	10	11.2	-3	1120000				11c	7	11	6	9	13	9.2	-3	920000				11c	24	23	29	27	20	24.6	-2	246000
10433/3	12a	9	8	7	9	7	8	-3	800000	773333	5.88837		12a	14	16	18	10	9	13.4	-3	1340000	1.17333e+06	6.06942		12a	28	25	27	27	17	24.8	-2	248000	250667	5.3991
	12b	7	8	8	8	10	8.2	-3	820000				12b	12	8	12	16	14	12.4	-3	1240000				12b	26	25	15	22	24	22.4	-2	224000
	12c	6	7	8	5	9	7	-3	700000				12c	7	10	12	6	12	9.4	-3	940000				12c	24	29	31	30	26	28	-2	280000

## Sheet: Sup8
Supplemental Figure 8	Intravenous mice infection
	Lineage II, Linegae II.1
	1/4/19 - D4 post infection
		Spleen								Liver								Blood
	Strain	Mouse number	Count in 20µl	Dilution reading	CFU/organ	CFU/g	Weight of organ (g)		Strain	Mouse number	Count in 20µl	Dilution reading	CFU/organ	CFU/g	Weight of organ (g)		Strain	Mouse number	Count in 100µl	CFU/ml
	12155/3	1.1	3	0	750	12500	0.06		12155/3	1.1	0	0	0	0	0.89		12155/3	1.1	3	30
		1.2	1	0	250	2083.33	0.12			1.2	2	0	500	505.051	0.99			1.2	122	1220
		1.3	0	0	0	0	0.1			1.3	0	0	0	0	1.04			1.3	36	360
		1.4	0	0	0	0	0.08			1.4	0	0	0	0	0.95			1.4	27	270
		1.5	27	0	6750	42187.5	0.16			1.5	31	0	7750	9451.22	0.82			1.5	21	210
	10393/3	2.1	45	2	1125000	8.03571e+06	0.14		10393/3	2.1	14	3	3500000	3.64583e+06	0.96		10393/3	2.1	510	5100
		2.2	32	2	800000	6.66667e+06	0.12			2.2	33	2	825000	681818	1.21			2.2	258	2580
		2.3	28	2	700000	5.83333e+06	0.12			2.3	13	4	32500000	3.21782e+07	1.01			2.3	526	5260
		2.4	34	2	850000	6.07143e+06	0.14			2.4	24	4	60000000	5.21739e+07	1.15			2.4	524	5240
		2.5	10	2	250000	2500000	0.1			2.5	16	2	400000	400000	1			2.5	113	1130
	6948/11	3.1	31	0	7750	55357.1	0.14		6948/11	3.1	17	0	4250	3483.61	1.22		6948/11	3.1	1	10
		3.2	20	1	50000	384615	0.13			3.2	24	0	6000	6741.57	0.89			3.2	3	30
		3.3	15	0	3750	41666.7	0.09			3.3	13	0	3250	3066.04	1.06			3.3	520	5200
		3.4	34	0	8500	60714.3	0.14			3.4	21	0	5250	4906.54	1.07			3.4	18	180
		3.5	29	0	7250	51785.7	0.14			3.5	19	0	4750	4357.8	1.09			3.5	82	820
	10055/3	4.1	28	2	700000	4.66667e+06	0.15		10055/3	4.1	30	2	750000	675676	1.11		10055/3	4.1	263	2630
		4.2	29	2	725000	4531250	0.16			4.2	8	2	200000	312500	0.64			4.2	306	3060
		4.3	42	2	1050000	10500000	0.1			4.3	6	3	1500000	1.59574e+06	0.94			4.3	600	6000
		4.4	62	2	1550000	1.03333e+07	0.15			4.4	21	4	52500000	5.30303e+07	0.99			4.4	164	1640
		4.5	59	2	1475000	1.05357e+07	0.14			4.5	42	3	10500000	1.07143e+07	0.98			4.5	516	5160
	10433	5.1	31	2	775000	5.96154e+06	0.13		10433	5.1	30	2	750000	833333	0.9		10433	5.1	742	7420
		5.2	53	2	1325000	9.46429e+06	0.14			5.2	32	2	800000	869565	0.92			5.2	612	6120
		5.3	10	3	2500000	15625000	0.16			5.3	59	2	1475000	1.29386e+06	1.14			5.3	518	5180
		5.4	12	3	3000000	20000000	0.15			5.4	5	4	12500000	12500000	1			5.4	726	7260
		5.5	43	2	1075000	7.16667e+06	0.15			5.5	22	3	5500000	5.39216e+06	1.02			5.5	464	4640
	8866/3	6.1	0	0	0	0	0.13		8866/3	6.1	1	0	250	217.391	1.15		8866/3	6.1	0	0
		6.2	9	0	2250	17307.7	0.13			6.2	10	0	2500	2100.84	1.19			6.2	4	40
		6.3	0	0	0	0	0.15			6.3	0	0	0	0	1.17			6.3	0	0
		6.4	8	0	2000	14285.7	0.14			6.4	1	0	250	198.413	1.26			6.4	0	0
		6.5	3	0	750	4687.5	0.16			6.5	5	0	1250	925.926	1.35			6.5	9	90
	12299/3	7.1	27	0	6750	37500	0.18		12299/3	7.1	25	0	6250	6510.42	0.96		12299/3	7.1	34	340
		7.2	29	0	7250	51785.7	0.14			7.2	24	0	6000	5714.29	1.05			7.2	6	60
		7.3	2	0	500	3125	0.16			7.3	12	0	3000	2678.57	1.12			7.3	99	990
		7.4	11	1	27500	171875	0.16			7.4	11	1	27500	24336.3	1.13			7.4	4	40
		7.5	13	1	32500	180556	0.18			7.5	21	1	52500	47297.3	1.11			7.5	14	140
	9266/3	8.1	8	2	200000	1000000	0.2		9266/3	8.1	10	2	250000	233645	1.07		9266/3	8.1	74	740
		8.2	23	2	575000	3.19444e+06	0.18			8.2	21	2	525000	632530	0.83			8.2	560	5600
		8.3	18	2	450000	1.95652e+06	0.23			8.3	22	2	550000	478261	1.15			8.3	162	1620
		8.4	25	2	625000	3.67647e+06	0.17			8.4	21	3	5250000	5.35714e+06	0.98			8.4	224	2240
		8.5	11	2	275000	1375000	0.2			8.5	7	2	175000	173267	1.01			8.5	111	1110
	9412	9.1	24	2	600000	2.30769e+06	0.26		9412	9.1	27	2	675000	592105	1.14		9412	9.1	229	2290
		9.2	14	2	350000	1750000	0.2			9.2	15	3	3750000	3.71287e+06	1.01			9.2	96	960
		9.3	23	2	575000	2875000	0.2			9.3	33	2	825000	778302	1.06			9.3	210	2100
		9.4	40	2	1000000	4.16667e+06	0.24			9.4	9	4	22500000	1.90678e+07	1.18			9.4	538	5380
		9.5	48	2	1200000	6.31579e+06	0.19			9.5	31	3	7750000	6.5678e+06	1.18			9.5	688	6880
	2101	10.1	28	2	700000	3500000	0.2		2101	10.1	33	2	825000	800971	1.03		2101	10.1	480	4800
		10.2	34	2	850000	4.04762e+06	0.21			10.2	15	2	375000	462963	0.81			10.2	436	4360
		10.3	31	2	775000	4843750	0.16			10.3	7	3	1750000	1.96629e+06	0.89			10.3	654	6540
		10.4	43	2	1075000	4.67391e+06	0.23			10.4	18	3	4500000	4.01786e+06	1.12			10.4	656	6560
		10.5	47	2	1175000	6.52778e+06	0.18			10.5	11	3	2750000	2.92553e+06	0.94			10.5	984	9840
	Innoculums
			100ul -1 dilution
		2101	13
		6948/11	15
		12299/3	16
		10393/3	13
		12155/3	41
		9412	17
		9266/3	38
		8866/3	136
		10433	24
		10055/3	10

## Sheet: Sup9
Supplemental Figure 9	Oral mice infection
	Lineage II, Linegae II.1
		Spleen								Liver								Ceacum								Colon
	Strain	Mouse number	Count in 20µl	Dilution reading	CFU/organ	CFU/g	Weight of organ (g)		Strain	Mouse number	Count in 20µl	Dilution reading	CFU/organ	CFU/g	Weight of organ (g)		Strain	Mouse number	Count in 20µl	Dilution reading	CFU/organ	CFU/g	Weight of organ (g)		Strain	Mouse number	Count in 20µl	Dilution reading	CFU/organ	CFU/g	Weight of organ (g)
	10055/3	1	30	1	75000	937500	0.08		10055/3	1	9	2	225000	271084	0.83		10055/3	1	19	4	47500000	3.95833e+08	0.12		10055/3	1	13	4	32500000	812500000	0.04
		2	24	2	600000	20000000	0.03			2	19	2	475000	527778	0.9			2	31	3	7750000	5.53571e+07	0.14			2	3	4	7500000	46875000	0.16
		3	10	2	250000	2500000	0.1			3	23	2	575000	487288	1.18			3	10	4	25000000	125000000	0.2			3	10	4	25000000	125000000	0.2
		4	34	1	85000	1.21429e+06	0.07			4	11	2	275000	138889	1.98			4	19	4	47500000	475000000	0.1			4	14	4	35000000	1.94444e+08	0.18
		5	28	1	70000	1.16667e+06	0.06			5	9	2	225000	225000	1			5	20	4	50000000	2.63158e+08	0.19			5	10	3	2500000	15625000	0.16
	19/3/19 - D4 post infection
		Spleen								Liver								Ceacum								Colon
	Strain	Mouse number	Count in 20µl	Dilution reading	CFU/organ	CFU/g	Weight of organ (g)		Strain	Mouse number	Count in 20µl	Dilution reading	CFU/organ	CFU/g	Weight of organ (g)		Strain	Mouse number	Count in 20µl	Dilution reading	CFU/organ	CFU/g	Weight of organ (g)		Strain	Mouse number	Count in 20µl	Dilution reading	CFU/organ	CFU/g	Weight of organ (g)
	12155/3	1.1	12	2	300000	3000000	0.1		12155/3	1.1	5	2	125000	109649	1.14		12155/3	1.1	36	3	9000000	6.92308e+07	0.13		12155/3	1.1	33	3	8250000	3.58696e+07	0.23
		1.2	13	2	325000	4.64286e+06	0.07			1.2	9	2	225000	214286	1.05			1.2	14	4	35000000	5.83333e+08	0.06			1.2	26	3	6500000	2.82609e+07	0.23
		1.3	19	1	47500	950000	0.05			1.3	28	1	70000	63636.4	1.1			1.3	13	3	3250000	2.16667e+07	0.15			1.3	21	3	5250000	25000000	0.21
		1.4	25	2	625000	7812500	0.08			1.4	33	2	825000	743243	1.11			1.4	24	4	60000000	1200000000	0.05			1.4	8	5	200000000	7.69231e+08	0.26
		1.5	16	2	400000	2500000	0.16			1.5	19	2	475000	413043	1.15			1.5	15	4	37500000	937500000	0.04			1.5	29	4	72500000	2.5e+08	0.29
	9266/3	2.1	11	2	275000	1.19565e+06	0.23		9266/3	2.1	22	2	550000	366667	1.5		9266/3	2.1	26	4	65000000	3.61111e+08	0.18		9266/3	2.1	50	3	12500000	6.94444e+07	0.18
		2.2	22	2	550000	2500000	0.22			2.2	10	3	2500000	1.86567e+06	1.34			2.2	12	5	300000000	2.72727e+09	0.11			2.2	53	3	13250000	6.02273e+07	0.22
		2.3	63	1	157500	492188	0.32			2.3	29	2	725000	533088	1.36			2.3	12	4	30000000	187500000	0.16			2.3	13	4	32500000	1.41304e+08	0.23
		2.4	55	1	137500	1.14583e+06	0.12			2.4	7	2	175000	162037	1.08			2.4	15	4	37500000	4.16667e+08	0.09			2.4	30	3	7500000	2.88462e+07	0.26
		2.5	17	2	425000	1.93182e+06	0.22			2.5	18	3	4500000	3.87931e+06	1.16			2.5	28	4	70000000	6.36364e+08	0.11			2.5	30	4	75000000	375000000	0.2
	10433	3.1	24	1	60000	333333	0.18		10433	3.1	17	1	42500	30357.1	1.4		10433	3.1	16	3	4000000	20000000	0.2		10433	3.1	4	4	10000000	9.09091e+07	0.11
		3.2	12	2	300000	1.57895e+06	0.19			3.2	39	1	97500	75581.4	1.29			3.2	11	5	275000000	1250000000	0.22			3.2	7	4	17500000	70000000	0.25
		3.3	13	2	325000	2.95455e+06	0.11			3.3	9	2	225000	154110	1.46			3.3	21	3	5250000	4.03846e+07	0.13			3.3	5	4	12500000	4.03226e+07	0.31
		3.4	13	2	325000	1625000	0.2			3.4	12	2	300000	222222	1.35			3.4	9	4	22500000	1.32353e+08	0.17			3.4	4	4	10000000	3.0303e+07	0.33
		3.5	14	2	350000	2.33333e+06	0.15			3.5	26	1	65000	46762.6	1.39			3.5	22	4	55000000	550000000	0.1			3.5	10	3	2500000	8.06452e+06	0.31
	12299/3	4.1	30	1	75000	833333	0.09		12299/3	4.1	9	2	225000	157343	1.43		12299/3	4.1	13	2	325000	1.80556e+06	0.18		12299/3	4.1	10	3	2500000	9.61538e+06	0.26
		4.2	32	1	80000	1600000	0.05			4.2	15	1	37500	39893.6	0.94			4.2	19	2	475000	4.31818e+06	0.11			4.2	16	2	400000	2000000	0.2
		4.3	33	1	82500	458333	0.18			4.3	21	1	52500	53030.3	0.99			4.3	10	3	2500000	1.78571e+07	0.14			4.3	19	3	4750000	29687500	0.16
		4.4	20	1	50000	625000	0.08			4.4	20	1	50000	38461.5	1.3			4.4	7	3	1750000	1.94444e+07	0.09			4.4	11	3	2750000	1.19565e+07	0.23
		4.5	25	1	62500	625000	0.1			4.5	16	2	400000	266667	1.5			4.5	18	2	450000	9000000	0.05			4.5	7	2	175000	875000	0.2
	6948/11	5.1	19	0	4750	33928.6	0.14		6948/11	5.1	16	0	4000	2395.21	1.67		6948/11	5.1	3	2	75000	750000	0.1		6948/11	5.1	5	2	125000	500000	0.25
		5.2	34	0	8500	60714.3	0.14			5.2	11	0	2750	2500	1.1			5.2	7	1	17500	145833	0.12			5.2	3	1	7500	26785.7	0.28
		5.3	29	0	7250	145000	0.05			5.3	13	0	3250	2462.12	1.32			5.3	4	1	10000	76923.1	0.13			5.3	3	1	7500	31250	0.24
		5.4	31	0	7750	45588.2	0.17			5.4	33	0	8250	6021.9	1.37			5.4	10	1	25000	312500	0.08			5.4	13	1	32500	116071	0.28
		5.5	37	0	9250	115625	0.08			5.5	38	0	9500	7142.86	1.33			5.5	16	2	400000	2.35294e+06	0.17			5.5	17	2	425000	1.93182e+06	0.22
	8866/3	6.1	8	2	200000	2.85714e+06	0.07		8866/3	6.1	8	2	200000	170940	1.17		8866/3	6.1	27	3	6750000	84375000	0.08		8866/3	6.1	19	3	4750000	1.75926e+07	0.27
		6.2	7	2	175000	1.94444e+06	0.09			6.2	13	2	325000	365169	0.89			6.2	13	3	3250000	2.32143e+07	0.14			6.2	20	3	5000000	3.33333e+07	0.15
		6.3	12	1	30000	1000000	0.03			6.3	9	2	225000	218447	1.03			6.3	30	2	750000	8.33333e+06	0.09			6.3	12	3	3000000	2.30769e+07	0.13
		6.4	12	2	300000	3750000	0.08			6.4	7	2	175000	136719	1.28			6.4	28	3	7000000	4.66667e+07	0.15			6.4	11	3	2750000	1.61765e+07	0.17
		6.5	35	1	87500	2187500	0.04			6.5	4	2	100000	63291.1	1.58			6.5	34	2	850000	6.07143e+06	0.14			6.5	29	3	7250000	3.29545e+07	0.22
	10393/3	7.1	8	2	200000	1.17647e+06	0.17		10393/3	7.1	11	2	275000	211538	1.3		10393/3	7.1	21	4	52500000	5.83333e+08	0.09		10393/3	7.1	34	4	85000000	3.54167e+08	0.24
		7.2	21	2	525000	3.75e+06	0.14			7.2	11	3	2750000	2750000	1			7.2	38	4	95000000	7.91667e+08	0.12			7.2	25	4	62500000	4.16667e+08	0.15
		7.3	10	2	250000	1.38889e+06	0.18			7.3	19	2	475000	431818	1.1			7.3	30	4	75000000	5.35714e+08	0.14			7.3	7	4	17500000	109375000	0.16
		7.4	18	2	450000	3.21429e+06	0.14			7.4	25	2	625000	664894	0.94			7.4	33	4	82500000	750000000	0.11			7.4	10	4	25000000	2.08333e+08	0.12
		7.5	30	2	750000	4687500	0.16			7.5	36	2	900000	789474	1.14			7.5	10	4	25000000	2.08333e+08	0.12			7.5	38	3	9500000	7.30769e+07	0.13
	9412	8.1	21	2	525000	2.38636e+06	0.22		9412	8.1	36	2	900000	666667	1.35		9412	8.1	11	4	27500000	1.83333e+08	0.15		9412	8.1	22	4	55000000	3.23529e+08	0.17
		8.2	14	2	350000	1.66667e+06	0.21			8.2	6	3	1500000	1.05634e+06	1.42			8.2	38	4	95000000	1.58333e+09	0.06			8.2	27	4	67500000	2.93478e+08	0.23
		8.3	16	2	400000	2500000	0.16			8.3	10	3	2500000	2.08333e+06	1.2			8.3	10	4	25000000	250000000	0.1			8.3	14	4	35000000	175000000	0.2
		8.4	9	2	225000	1.02273e+06	0.22			8.4	6	3	1500000	1.08696e+06	1.38			8.4	29	3	7250000	72500000	0.1			8.4	13	4	32500000	1.08333e+08	0.3
		8.5	13	2	325000	1.80556e+06	0.18			8.5	7	3	1750000	1.44628e+06	1.21			8.5	10	5	250000000	2.08333e+09	0.12			8.5	15	4	37500000	150000000	0.25
	2101	9.1	22	2	550000	2.89474e+06	0.19		2101	9.1	16	3	4000000	3.47826e+06	1.15		2101	9.1	10	5	250000000	5000000000	0.05		2101	9.1	12	4	30000000	1.36364e+08	0.22
		9.2	24	2	600000	5000000	0.12			9.2	7	3	1750000	1.52174e+06	1.15			9.2	40	3	10000000	100000000	0.1			9.2	9	4	22500000	1.02273e+08	0.22
		9.3	28	2	700000	5e+06	0.14			9.3	7	3	1750000	1.63551e+06	1.07			9.3	25	4	62500000	8.92857e+08	0.07			9.3	24	4	60000000	3.52941e+08	0.17
		9.4	29	2	725000	4.83333e+06	0.15			9.4	9	3	2250000	2250000	1			9.4	31	4	77500000	775000000	0.1			9.4	21	4	52500000	210000000	0.25
		9.5	25	2	625000	5.68182e+06	0.11			9.5	26	3	6500000	5200000	1.25			9.5	9	5	225000000	1.32353e+09	0.17			9.5	17	4	42500000	1.41667e+08	0.3
	Innoculums
			100ul -5 dilution
		2101	5
		6948/11	5
		12299/3	10
		10313/3	6
		12155/3	4
		9412	3
		9266/3	3
		8866/3	14
		10433	12
		10055/3	12
